# Supplementary material for: Tracking Career Outcomes for Postdoctoral Scholars: A Call to Action
Source: PLoS Biol. 2016 May 6;14(5):e1002458. doi: 10.1371/journal.pbio.1002458 (PMC4859534; doi:10.1371/journal.pbio.1002458)
Supplement: S1 Data — (XLSX) [file pbio.1002458.s001.xlsx]

## Sheet: Deidentified
Trainee ID	Current Position	UCSF employee	Intl Employment	Sector	Job Type	Faculty-like?	Country	Mentor ID	Length of Training	Prior Academic Degree(s)	Degree Code
12	Professor, Dong-A University, Busan, Korea		1	A	RT	Y	Korea	1	1	MD/PhD	MD/PhD
15	Research Director Institut National de la Santé et de la Recherche Médicale (INSERM), Necker Hospital, Paris, France		1	A	RT	Y	France	1	1	PhD	PhD only
143	Associate Professor Polytechnic Institute, Seoul, Korea		1	A	RT	Y	South Korea	1	2	PhD	PhD only
180	Assistant Professor China		1	A	RT	Y	China	1	2	PhD	PhD only
232	Assistant Professor Yonsei University, Seoul, Korea		1	A	RT	Y	South Korea	1	3	PhD	PhD only
256	Istituto Giannina Gaslini, Italy		1	A	RT	Y	Italy	1	0	PhD	PhD only
270	Associate Professor China		1	A	RT	Y	China	1	1	PhD	PhD only
282	Group Leader Instituto de Investigación Sanitaria de Euskadi		1	A	RT	Y	Spain	1	5	PhD	PhD only
316	Professor, Institute of Cytology and Genetics, Siberian Branch, Russian Academy of Sciences		1	A	RT	Y	Russia	1	2	PhD	PhD only
320	Researcher/Professor, Department of Pulmonary Medicine Zhongshan Hospital, Fudan University, China		1	A	RT	Y	China	1	7	MD/PhD	MD/PhD
379	Professor, Peking University, China		1	A	RT	Y	China	1	3	MD/PhD	MD/PhD
382	Assistant Professor University of Tokushima		1	A	RT	Y	Japan	1	2	PhD	PhD only
443	Associate Professor University of California, San Francisco	1		A	RT	Y		1	7	PhD	PhD only
765	Associate Professor of Physical Chemistry Binghamton University			A	RT	Y		1	0	PhD	PhD only
1060	Assistant Professor of Practice in Biology, NYU Abu Dhabi			A	RT	Y		1	4	PhD	PhD only
1101	Assistant Professor (deceased 2009) University of Idaho			A	RT	Y		1	2	PhD	PhD only
394	Associate Professor, Dept. of Medicine, UCSF	1		A	RT	Y		2	3	PhD	PhD only
406	Assistant Professor, of Ob/Gyn, University of California, San Francisco (NIMH K01: Identifying Opportunities for HIV Prevention Among Female Migrants in Kenya)	1		A	RT	Y		2	2	PhD/MPH	PhD only
480	Associate Professor of Medicine, UCSF	1		A	RT	Y		2	3	PhD/MPH	PhD only
522	Associate Professor, Dept of Medicine, UCSF	1		A	RT	Y		2	2	PhD	PhD only
545	Assistant Professor, Division of Prevention Science, Dept. of Medicine, UCSF, (CHRP [2], , HRSA SPNS)	1		A	RT	Y		2	2	PhD/MPH	PhD only
564	Assistant Professor of Pediatric Gastroenterology,, UCSF (K01 NIDDK)	1		A	RT	Y		2	3	PhD/MPH	PhD only
565	Assistant Professor of Medicine, UCSF Center for AIDS Prevention Studies, , (K01 NIAAA)	1		A	RT	Y		2	2	PhD/MPH	PhD only
678	Associate Scientific Researcher at Boston Children's Hospital; Assistant Professor at Harvard Medical School			A	RT	Y		2	3	PhD/MPH	PhD only
764	Associate Professor, Dept. of Health Sciences, California State University, Fullerton (USDS Fulbright; NCI U01 Suppl)			A	RT	Y		2	1	PhD	PhD only
923	Associate Professor of Psychology University of Utah			A	RT	Y		2	2	PhD	PhD only
1078	Assistant Professor, Dept. of Sociology, San Francisco State University			A	RT	Y		2	2	PhD/MPH	PhD only
1203	Assistant Professor of Biostatistics, Johns Hopkins Bloomberg School of Public Health (P30 Supplement NIAID/CFAR: Estimating minimum PrEP dosing frequency needed to protect against HIV infection)			A	RT	Y		2	1	PhD	PhD only
1331	Associate Professor, Dept. of Health Care Organization and Policy, Maternal and Child Health Concentration, School of Public Health, University of Alabama at Birmingham (K01 NIMH)			A	RT	Y		2	7	PhD	PhD only
1352	Assistant Professor, Dept. of Psychology, University of San Francisco (USF); (CAPS Innovative Grant)			A	RT	Y		2	0	PhD	PhD only
1376	Senior Research Scientist, San Francisco Dept. of Public Health , (R01 NIMH)			G	RT	Y		2	2	PhD	PhD only
1395	Assistant Professor of Women’s Studies, University of Michigan			A	RT	Y		2	2	PhD	PhD only
189	Lecturer, University of Manchester, UK		1	A	RT	Y	England	3	8	PhD	PhD only
245	Assistant Professor , University of Toulouse, France		1	A	RT	Y	France	3	4	PhD	PhD only
269	Group leader, INSERM, Paris, France		1	A	RT	Y	France	3	5	PhD	PhD only
281	Assistant Professor , Hôpital Bichat - Claude-Bernard,		1	A	RT	Y	France	3	5	PhD	PhD only
310	Assistant Professor , University of Tokyo		1	A	RT	Y	Japan	3	1	PhD	PhD only
409	Assistant Professor, University of California San Francisco	1		A	RT	Y		3	1	MD/PhD	MD/PhD
514	Assistant Professor, Department of Neurological Surgery, UCSF	1		A	RT	Y		3	5	MD/PhD	MD/PhD
700	Assistant Professor UC Department of Pediatrics, Cincinnati Children’s Research Foundation			A	RT	Y		3	0	PhD	PhD only
779	Assistant Professor , Cold Spring Harbor Laboratory, NY			A	RT	Y		3	2	PhD	PhD only
794	Asst. Prof. Cell Biol., Johns Hopkins School of Medicine			A	RT	Y		3	5	PhD	PhD only
974	Assistant Professor, University of Texas, Dallas			A	RT	Y		3	1	DVM/PhD	PhD only
1033	Asst. Prof. of Chem. & Biochem., Notre Dame University			A	RT	Y		3	3	PhD	PhD only
1369	Assistant Prof. Surgery, Huntsman Cancer Ctr., Univ. Utah			A	RT	Y		3	5	PhD	PhD only
384	Assistant Professor, Clinical Laboratory Medicine and Hematology, Tottori University, Japan		1	A	RT	Y	Japan	4	3	MD/PhD	MD/PhD
523	Asst. Prof., UCSF / Staff Scientist, Gladstone Institutes	1		A	RT	Y		4	2	PhD	PhD only
705	Associate Professor, University of Illinois at Urbana-Champaign			A	RT	Y		4	6	PhD	PhD only
1125	Assistant Professor, Center for Immunology & Microbial Disease, Albany Medical College			A	RT	Y		4	9	ScD	PhD only
1218	Assistant Professor of Medicine and Microbiology, Division of Infectious Diseases, Univ. Colorado, Denver			A	RT	Y		4	4	PhD	PhD only
52	Assistant Professor, Kyoto University Graduate School of Medicine, Kyoto, Japan		1	A	RT	Y	Japan	5	5	PhD	PhD only
388	Asst. Professor, Instituteof Microbiology, Chinese Academy of Sciences		1	A	RT	Y	China	5	6	PhD	PhD only
459	Assistant Professor, UCSF, San Francisco, CA	1		A	RT	Y		5	6	MD/PhD	MD/PhD
550	Associate Professor, Department of Surgery, UCSF, and Mentor on this T32	1		A	RT	Y		5	8	PhD	PhD only
669	Assistant Professor, University of Florida, Gainesville, FL			A	RT	Y		5	3	PhD	PhD only
776	Associate Director of Histocompatibility and Transplant Immunology at Methodist Hospital, Houston, TX			A	SR	Y		5	4	PhD	PhD only
805	Assistant Professor University of Minnesota, Minneapolis, MN			A	RT	Y		5	5	PhD	PhD only
807	Assistant Professor, Surgery, University of Minnesota			A	RT	Y		5	2	MD/PhD	MD/PhD
853	Professor, Arthur M. Coppola Family Chair, Dept. of Supportive Care Medicine, City of Hope			A	RT	Y		5	2	MD/PhD	MD/PhD
857	Assistant Professor, Biology Department, Randolph-Macon College, Ashland, VA 23005			A	RT	Y		5	1	PhD	PhD only
42	Asst. Prof., Fudan U., Shanghai, China		1	A	RT	Y	China	6	5	PhD	PhD only
99	Researcher, INSERM, Centre Hepatobiliare, Hopital Paul Brousse, France		1	A	RT	Y	France	6	5	PhD	PhD only
179	Asst. Prof., U. of Goteborg, Sweden		1	A	RT	Y	Sweden	6	4	MD/PhD	MD/PhD
203	Principal Investigator, Centro de Biologia Molecular Severo Ochoa, U of Madrid		1	A	RT	Y	Spain	6	5	PhD	PhD only
338	Assistant Professor, Sapporo Medical University School of Medicine, Japan		1	A	RT	Y	Japan	6	5	PhD	PhD only
350	Supported by HFSPO. Currently Assoc. Prof., Univ. Groningen.		1	A	RT	Y	Netherlands	6	2	PhD	PhD only
354	Assistant Professor, University of Valencia, Spain		1	A	RT	Y	Spain	6	9	PhD	PhD only
378	Asst. Prof., RIKEN, Japan		1	A	RT	Y	Japan	6	6	PhD	PhD only
491	Asst. Prof. Nephrology, U. of California, San Francisco	1		A	RT	Y		6	2	MD/PhD	MD/PhD
967	Associate Professor of Medicine (Infectious Diseases and Microbial Pathogenesis), Dept of Medicine, Yale U.)			A	RT	Y		6	5	MD/PhD	MD/PhD
1128	Assistant Professor of Molecular and Cellular Physiology, Stanford School of Medicine			A	RT	Y		6	4	PhD	PhD only
1313	Assistant Professor, University of Chicago			A	RT	Y		6	5	PhD	PhD only
1414	Asst. Prof., U. of Chicago			A	RT	Y		6	5	PhD	PhD only
2	Asst. Prof., King Saud U., Saudi Arabia, Director, Colorectal Research Institute, King Saud U.		1	A	RT	Y	Saudi Arabia	7	9	PhD	PhD only
75	Institute of Parasitology, Biology Centre, Academy of Sciences of the Czech Republic		1	A	RT	Y	Czech Republic	7	3	PhD	PhD only
315	Principle investigator, Institute of Parasitology, Biology Centre, Academy of Sciences of the Czech Republic		1	A	RT	Y	Czech Republic	7	1	PhD	PhD only
501	Assoc. Professor & Director, Clinical Microbiology Lab, UCSF	1		A	RT	Y		7	1	MD/PhD	MD/PhD
744	Assist. Professor, Dept of Microbiology & Immunology, Uniformed Services Univ. of Health Sciences, Bethesda, MD Micro & Immunology			A	RT	Y		7	4	PhD	PhD only
944	Asst. Prof. Biology, Case Western Reserve			A	RT	Y		7	4	PhD	PhD only
1043	Asst. Prof., NYU			A	RT	Y		7	4	PhD	PhD only
1059	Asst. Prof. Biochemistry, Virginia Tech			A	RT	Y		7	3	PhD	PhD only
285	Assistant Professor, University of Paris		1	A	RT	Y	France	8	2	MD/PhD	MD/PhD
396	Asst. Prof. Medicine, UCSF	1		A	RT	Y		8	3	MD/PhD	MD/PhD
546	Associate Professor, University of California San Francisco	1		A	RT	Y		8	5	PhD	PhD only
883	Assistant Professor, UC Davis			A	RT	Y		8	8	MD/PhD	MD/PhD
1261	Associate Prof, UCSF School of Medicine			A	RT	Y		8	5	PhD	PhD only
38	Asst. Prof., Institute of Molecular Genetics Prague, Czech Republic		1	A	RT	Y	Czech Republic	9	4	PhD	PhD only
446	Assoc. Prof. Pediatrics, UCSF	1		A	RT	Y		9	7	MD/PhD	MD/PhD
454	Assistant Professor, University of California, San Francisco	1		A	RT	Y		9	8	PhD	PhD only
528	Asst. Prof. Anatomy, UCSF and Mentor on this T32	1		A	RT	Y		9	5	PhD	PhD only
769	Asst. Prof., U. of Colorado			A	RT	Y		9	4	MD/PhD	MD/PhD
1056	Associate Professor, Department of Biochemistry and Biophysics, University of Pennsylvania School of Medicine			A	RT	Y		9	4	PhD	PhD only
1162	Assistant Professor, Dept. of Microbiology and Immunology, Northwestern U. Medical School			A	RT	Y		9	6	PhD	PhD only
55	Medical Staff (Clinical Chemistry) Vice Director in Division of Clinical Chemistry Department of Laboratory Medicine and (Professor) Associate Professor of Laboratory Medicine, University of Ulsan College of Medicine, Asan Medical Center, Seoul, South Korea		1	A	RT	Y	South Korea	10	1	MD/MSc/PhD	MD/PhD
89	Assistant Professor of Department of Pharmacology, Kitasato University School of Medicine and Manager of Clinical Research Division,Clinical Trial Center, Kitasato University East Hospital		1	A	RT	Y	Japan	10	1	MD/PhD	MD/PhD
262	Associate Professor, Medicine-Pharmacy and University Hospital, University of Limoges, France		1	A	RT	Y	France	10	0	PharmD/PhD	PhD only
1108	Assistant Professor, Center for Drug Design, University of Minnesota, Minneapolis			A	RT	Y		10	2	PhD	PhD only
93	Associate Professor, Karolinska University, Sweden		1	A	RT	Y	Sweden	11	3	MD/PhD	MD/PhD
133	Associate Professor, Kyushu University, Japan		1	A	RT	Y	Japan	11	2	PhD	PhD only
148	Assistant Professor , Kyoto University, Japan		1	A	RT	Y	Japan	11	2	PhD	PhD only
171	Assistant Professor , Iwate Medical University, Japan		1	A	RT	Y	Japan	11	1	PhD	PhD only
229	Assistant Professor, Kitasato University, Japan		1	A	RT	Y	Japan	11	4	PhD	PhD only
242	Assistant Professor , Tohoku University, Japan		1	A	RT	Y	Japan	11	2	PhD	PhD only
244	Assistant Professor, Ehime University, Japan		1	A	RT	Y	Japan	11	2	PhD	PhD only
331	Assistant Professor, University of Liege, Belgium		1	A	RT	Y	Belgium	11	2	PhD	PhD only
141	Assistant Professor, Univ. Calgary, Canada		1	A	RT	Y	Canada	12	3	PhD	PhD only
146	Assoc Prof, Dept of Dermatology, Kyoto Univ, Japan		1	A	RT	Y	Japan	12	2	MD/PhD	MD/PhD
190	Assoc Prof Univ of Lausanne Epalinges, Switzerland		1	A	RT	Y	Switzerland	12	6	PhD	PhD only
241	Unit Leader, Research Center for Allergy and Immunol, RIKEN, Japan		1	A	RT	Y	Japan	12	6	PhD	PhD only
261	NHMRC CJ Martin Fellow, Garvan Inst Medical Research, Australia		1	A	RT	Y	Australia	12	2	MBBS/PhD (MD)	MD/PhD
328	Assoc Prof, Osaka University, Japan		1	A	RT	Y	Japan	12	4	MD/PhD	MD/PhD
496	Assoc Prof, Dept of Rheumatology, UCSF	1		A	RT	Y		12	5	MD/PhD	MD/PhD
850	Asst Prof, Dept. of Microbiol & Immunol, Univ Michigan Med School			A	RT	Y		12	4	PhD	PhD only
1048	Assoc Prof. Cornell Univ Hospital for Special Surgery			A	RT	Y		12	3	MD/PhD	MD/PhD
1157	Asst Prof, Dept of Microbiol & Immunol, Yale Univ School of Medicine			A	RT	Y		12	5	PhD	PhD only
1228	Asst Prof, Skirball Inst of Biomolecular Medicine, New York Univ.			A	RT	Y		12	4	PhD	PhD only
34	Assoc. Prof., Nanyang Technological University, Singapore		1	A	RT	Y	Malaysia	13	4	PhD	PhD only
337	British Columbia Center for Disease Control, Vancouver, BC		1	G	RT	Y	Canada	13	3	MD/PhD	MD/PhD
395	Associate Prof. and Director of the High Risk Skin Cancer Program, Dermatology, UCSF	1		A	RT	Y		13	4	MD/PhD	MD/PhD
414	Asst. Prof., University of California, San Francisco	1		A	RT	Y		13	5	MD/PhD	MD/PhD
468	Asst Prof, UCSF	1		A	RT	Y		13	5	PhD	PhD only
835	Investigator, Stowers Institute for Medical Research, Kansas City, MO; Assoc Prof, Univ of Kansas Sch of Medicine			A	RT	Y		13	2	PhD	PhD only
1040	Assoc. Prof., Penn State University			A	RT	Y		13	4	PhD	PhD only
1356	Assoc. Prof., Washington University School of Medicine			A	RT	Y		13	6	PhD	PhD only
1406	Assistant Professor of Biochemistry, of Pathology and of Microbiology and Immunology, Stanford University			A	RT	Y		13	2	MD/PhD	MD/PhD
137	Asst. Professor, U. of Marburg, Germany		1	A	RT	Y	Germany	14	4	PhD	PhD only
158	Associate Professor, Universidad de San Martín (UNSAM) (Group Leader, Institutes Pasteur, Montevideo, Uruguay)		1	A	RT	Y	Uruguay	14	6	PhD	PhD only
368	Assoc. Prof., Queensland Institute of Technology		1	A	RT	Y	Australia	14	3	PhD	PhD only
1236	Asst. Prof., Rush Medical School			A	RT	Y		14	6	PhD	PhD only
9	Professor, Osaka University, Japan		1	A	RT	Y	Japan	15	2	PhD	PhD only
186	Investigator, Instituto Conmemorativo Gorgas de Estudios de la Salud Panamá		1	A	RT	Y	Panama	15	4	PhD	PhD only
240	Professor, Tohoku University, Sendai, Japan		1	A	RT	Y	Japan	15	5	DDS/PhD	PhD only
690	Asst. Professor, Medgar Evers College, New York			A	RT	Y		15	2	PhD	PhD only
781	Asst. Professor, Univ. Texas, Austin			A	RT	Y		15	2	PhD	PhD only
871	Assistant Professor, Benaroya Research Institute, U of Wash Seattle, Washington			A	RT	Y		15	5	PhD	PhD only
1041	Asst. Professor, University of California, Irvine			A	RT	Y		15	2	PhD	PhD only
14	Associate Professor University of British Columbia, Canada		1	A	RT	Y	Canada	16	6	PhD	PhD only
274	Assistant Professor University Miguel Hernandez-CSIC, Spain		1	A	RT	Y	Spain	16	5	PhD	PhD only
400	Assistant Professor University of California, San Francisco	1		A	RT	Y		16	7	PhD	PhD only
595	Assistant Professor University of Nebraska Medical Center			A	RT	Y		16	5	PhD	PhD only
786	Associate Professor Touro University			A	RT	Y		16	5	PhD	PhD only
921	Associate Professor University of Wisconsin			A	RT	Y		16	9	PhD	PhD only
1071	Assistant Professor University of Texas, Southwestern			A	RT	Y		16	4	MD/PhD	MD/PhD
364	MRC Senior Fellow, Univ of Birmingham, UK		1	A	RT	Y	England	17	3	PhD	PhD only
529	Asst. Prof. Dermatol., UCSF	1		A	RT	Y		17	2	MD/PhD	MD/PhD
557	Associate Prof. of Pediatrics, UCSF	1		A	RT	Y		17	1	MD/PhD	MD/PhD
768	Asst. Prof. Medicine, Boston University			A	RT	Y		17	8	PhD	PhD only
913	Asst. Prof., UC Merced			A	RT	Y		17	8	PhD	PhD only
1042	Instructor in Medicine, Department of Medicine,Dana-Farber Cancer Institute			A	RT	Y		17	6	MD/PhD	MD/PhD
1114	Assistant Professor National Jewish Hospital, Denver, Colorado			A	RT	Y		17	2	MBBS/PhD (MD)	MD/PhD
228	Assistant Professor, University of Osaka, Japan		1	A	RT	Y	Japan	18	3	PhD	PhD only
259	Assistant Professor, University of Buenos Aires		1	A	RT	Y	Argentina	18	5	PhD	PhD only
314	Professor, Korea University School of Medicine		1	A	RT	Y	South Korea	18	1	MD/PhD	MD/PhD
392	Associate Professor, University of California San Francisco	1		A	RT	Y		18	4	PhD	PhD only
299	Team Head, Signaling & Transport Processes , Max Delbruck Center for Molecular Medicine, Berlin		1	A	RT	Y	Germany	19	6	PhD	PhD only
439	Associate Professor, Cardiovascular Research Institute, UCSF	1		A	RT	Y		19	4	PhD	PhD only
494	Assistant Professor, University of California San Francisco	1		A	RT	Y		19	3	MD/PhD	MD/PhD
540	Assistant Professor, University of California San Francisco	1		A	RT	Y		19	3	MD/PhD	MD/PhD
720	Assistant Professor, University of Illinois Urbana Champaign			A	RT	Y		19	7	PhD	PhD only
730	Associate professor, Baylor College of Medicine			A	RT	Y		19	8	MD/PhD	MD/PhD
918	Associate Professor, Ohio State University			A	RT	Y		19	4	PhD	PhD only
1029	Assistant Professor, University of California Davis			A	RT	Y		19	6	PhD	PhD only
1057	Associate Professor, University of California Santa Barbara			A	RT	Y		19	9	PhD	PhD only
1178	Assistant Professor, University of Texas at Austin			A	RT	Y		19	8	PhD	PhD only
152	Asst. Prof., Ctr. For Infection Medicine, Karolinska Institutet, Stockholm, Sweden (Assistant Professor, Swedish Institute for Infectious Disease Control; Research Associate, Karolinska Insitute; Staff Researcher, Swedish Institute for Infectious Disease Control)		1	A	RT	Y	Sweden	20	4	PhD	PhD only
292	Associate Prof., Ctr. For Infection Medicine, Karolinska Institutet, Stockholm, Sweden		1	A	RT	Y	Sweden	20	3	PhD	PhD only
830	Assistant Professor, St. Mary's College, Orinda			A	RT	Y		20	4	PhD	PhD only
1235	Assoc. Professor, UC Davis			A	RT	Y		20	4	PhD	PhD only
1279	Asst. Prof., George Washington Univ. & Nat'l Children's Research Hospital (Assoc. Prof., George Washington Univ. & Nat'l Children's Research Hospital)			A	RT	Y		20	2	MD/PhD	MD/PhD
111	Assistant Professor, Department of Psychology, University of Toronto, Canada		1	A	RT	Y	Canada	21	2	PhD	PhD only
658	Associate Professor, School of Public Health, Univ. of Minnesota			A	RT	Y		21	2	PhD	PhD only
668	Assistant Professor, Human Development and Social Policy, Northwestern University			A	RT	Y		21	2	PhD	PhD only
803	Associate Professor, public Health Nutrition Community Health & Human Development, UC Berkeley			A	RT	Y		21	2	PhD	PhD only
937	Senior Economist, Center for Behavioral Economics, Research Department, Federal Reserve Bank, Boston, MA			G	SR	Y		21	2	PhD	PhD only
1001	Associate Professor, Cal Polytechnic			A	RT	Y		21	2	PhD	PhD only
1009	Associate Professor, Dept. of Psychology, George Washington University			A	RT	Y		21	2	PhD	PhD only
1122	Assistant Professor, Dept. of Sociology, Univ. of Wisconsin			A	RT	Y		21	2	PhD	PhD only
1126	Associate Professor, Community Health and Human Development, UC Berkeley			A	RT	Y		21	2	PhD	PhD only
1133	Associate Professor of Medical Sciences in the Dept of Community Health, Brown University			A	RT	Y		21	2	PhD	PhD only
1142	Associate Professor of Community Health & Human Development, UC Berkeley			A	RT	Y		21	2	PhD	PhD only
1168	Assistant Professor, School of Public Health, Univ. of North Carolina			A	RT	Y		21	2	PhD	PhD only
1204	Associate Professor (Research), obstetrics & gynecology and medicine at the Alpert Medical School of Brown Univ and Women & Infants Hospital			A	RT	Y		21	5	PhD	PhD only
60	Faculty, McGill University		1	A	RT	Y	Canada	22	8	PhD	PhD only
876	Assistant Professor, Harvard University			A	RT	Y		22	3	PhD	PhD only
160	Assoc. Prof. Konkuk University South Korea		1	A	RT	Y	South Korea	23	2	PhD	PhD only
836	Assoc. Prof. North Carolina State U.			A	RT	Y		23	3	PhD	PhD only
999	Asst. Prof. U. of Kansas			A	RT	Y		23	3	PhD	PhD only
1139	Asst. Prof. U. of Texas, El Paso			A	RT	Y		23	5	PhD	PhD only
226	Faculty, Gyeongsang National University		1	A	RT	Y	South Korea	24	1	PhD	PhD only
263	Faculty, U. Calgary		1	A	RT	Y	Canada	24	2	MD/PhD	MD/PhD
426	Assoc. Prof, UCSF	1		A	RT	Y		24	1	MD/PhD/MPH	MD/PhD
612	Assistant Professor, LeTourneau University			A	RT	Y		24	3	PhD	PhD only
83	Assistant Professor, Toronto General Research Institute		1	A	RT	Y	Canada	25	4	PhD	PhD only
115	Assistant Professor, University of Heidelberg		1	A	RT	Y	Germany	25	1	PhD	PhD only
132	Assistant Professor, Keio University		1	A	RT	Y	Japan	25	3	MD/PhD	MD/PhD
227	Assistant Professor, Nara Medical University, Japan		1	A	RT	Y	Japan	25	4	MD/PhD	MD/PhD
542	Assistant Professor, University of California San Francisco	1		A	RT	Y		25	3	MD/PhD	MD/PhD
559	Assistant Professor, University of California San Francisco	1		A	RT	Y		25	4	MD/PhD	MD/PhD
995	Assistant Professor, Johns Hopkins University			A	RT	Y		25	6	PhD	PhD only
1174	Assistant Professor, University of North Carolina, Chapel Hill (Postdoctoral Fellow, Gladstone Institute of Cardiovascular Disease (CIRM training grant))			A	RT	Y		25	5	PhD	PhD only
1426	Assistant Professor, Mount Sinai School of Medicine			A	RT	Y		25	6	MD/PhD	MD/PhD
205	Group Leader, Max-Planck Institute, Germany		1	A	RT	Y	Germany	26	6	PhD	PhD only
339	Assistant Professor, University of British Columbia		1	A	RT	Y	Canada	26	5	PhD	PhD only
651	Assistant Professor, Molecular and Integrative Physiology, University of Illinois			A	RT	Y		26	7	PhD	PhD only
799	Assistant Professor, Stanford University			A	RT	Y		26	5	MD/PhD	MD/PhD
814	Assistant Professor, University of Illinois - Urbana-Champaign			A	RT	Y		26	6	PhD	PhD only
833	Associate Professor, National Jewish Health Medical and Research Center, U of Colo			A	RT	Y		26	4	MD/PhD	MD/PhD
936	Assistant Professor, Urology, UCSD			A	RT	Y		26	7	PhD	PhD only
945	Assistant Professor, City of Hope National Medical Center			A	RT	Y		26	1	PhD	PhD only
1053	Principal Investigator, Laboratory of Bioorganic Chemistry, NIDDK			G	RT	Y		26	5	PhD	PhD only
1171	Assistant Professor of Biochemistry, Univ. of Iowa Carver College of Medicine			A	RT	Y		26	6	PhD	PhD only
1202	Associate Professor, Cornell University - Hospital for Special Surgery			A	RT	Y		26	5	PhD	PhD only
1359	Associate Professor, University of California Berkeley			A	RT	Y		26	5	PhD	PhD only
620	Asst. Prof. Medicinal Chemistry, U. of Utah			A	RT	Y		27	3	PhD	PhD only
789	Asst. Prof., Chemistry and Biochemistry, San Francisco State U.			A	RT	Y		27	3	PhD	PhD only
1027	Program Director, Innovative Molecular Analysis Technologies (Natl Cancer Inst), Washington DC			G	RT	Y		27	2	PhD	PhD only
587	Associate Professor of Sports Management, Menlo College			A	RT	Y		28	4	PhD	PhD only
763	Assistant Professor, Urban and Community Affairs, School of Community Health Portland State University			A	RT	Y		28	2	PhD	PhD only
839	Professor of Political Science, University of Oklahoma			A	RT	Y		28	4	PhD	PhD only
1065	Assistant Professor of Public Health, East Tennessee State University			A	RT	Y		28	4	PhD	PhD only
1131	Assistant Professor of Society, Human, Development, and Health. Harvard School of Public Health			A	RT	Y		28	2	ScD	PhD only
1132	Assistant Professor of Medicine, General Internal Medicine, UCLA			A	RT	Y		28	2	MD/PhD	MD/PhD
1138	Assistant Professor of Anthropology, University of Colorado, Denver			A	RT	Y		28	4	PhD	PhD only
1274	Assistant Professor of Psychology UC Merced			A	RT	Y		28	2	PhD	PhD only
1330	Co-principal investigator, Public Health Institute, Oakland			A	RT	Y		28	3	PhD	PhD only
401	Associate Professor University of California, San Francisco	1		A	RT	Y		29	7	PhD	PhD only
474	Assistant Professor, Department of Physiology, UCSF	1		A	RT	Y		29	2	PhD	PhD only
544	Assistant Professor, Univ. of Texas MD Anderson Cancer Center			A	RT	Y		29	4	PhD	PhD only
679	Assistant Professor Smith College			A	RT	Y		29	3	PhD	PhD only
1038	Assistant Professor of Physics, Oklahoma State University			A	RT	Y		29	1	PhD	PhD only
1082	Assistant Professor, Division of Nephrology & Hypertension, Oregon Health and Science University			A	RT	Y		29	5	PhD	PhD only
1248	Assistant Professor Leward Community College, U of Hawaii			A	RT	Y		29	1	PhD	PhD only
878	Assistant Professor, University of Massachusetts, Amherst			A	RT	Y		30	5	PhD	PhD only
1381	Assistant Professor, Scripps Research Institute			A	RT	Y		30	5	PhD	PhD only
43	Team Leader, Paris Cardiovascular Research Center		1	A	RT	Y	France	31	5	PhD	PhD only
112	Assistant Professor, Monash University Australian Center for Blood Diseases		1	A	RT	Y	Australia	31	4	PhD	PhD only
86	Assistant Professor, Royal Veterinary College, United Kingdom		1	A	RT	Y	England	32	1	PhD	PhD only
116	Associate Professor, Osaka University, Japan		1	A	RT	Y	Japan	32	1	PhD	PhD only
172	Assistant Professor, University of Calgary, Canada		1	A	RT	Y	Canada	32	5	PhD	PhD only
360	Assistant Professor, Erasmus University, Netherlands		1	A	RT	Y	Netherlands	32	4	PhD	PhD only
1327	Assistant Professor, University of Minnesota			A	RT	Y		32	6	PhD	PhD only
4	Assistant Professor, Panjab University, India		1	A	RT	Y	India	33	6	PhD	PhD only
61	Director Laboratory for Rare Diseases, Università Degli Studi di Udine, Italy (Lab Director, Metabolic Diseases, Burlo Garofolo Children’s Hospital & Research Inst., Trieste, Italy)		1	A	RT	Y	Italy	33	3	PhD	PhD only
101	Assistant Professor, Universidade de São Paulo and Hospital das Clinicas, São Paulo, Brazil (Attending Physician, Hospital das Clinicas, Sao Paulo, Brazil)		1	A	RT	Y	Brazil	33	3	MD/PhD	MD/PhD
159	Associate Professor Chonnam National University, Gwangju, Korea		1	A	RT	Y	South Korea	33	1	MD/PhD	MD/PhD
250	Assistant Professor University of Bern, Switzerland		1	A	RT	Y	Switzerland	33	5	PhD	PhD only
661	Program Dir, NIH, Div of Diabetes, Endocrinology & Metabolic Diseases			G	RT	Y		33	4	MD/PhD	MD/PhD
707	Assistant Professor, Biology, John Hopkins University			A	RT	Y		33	5	PhD	PhD only
712	Assistant Professor, Clinical Pediatrics, Children's Hospital Los Angeles, USC			A	RT	Y		33	4	MD/PhD	MD/PhD
217	Faculty position, Uppsala University, Sweden		1	A	RT	Y	Sweden	34	2	PhD	PhD only
290	Assistant Professor, Pasteur Institute, Paris		1	A	RT	Y	France	34	6	PhD	PhD only
353	Assistant Professor, Nijmegen, Netherlands		1	A	RT	Y	Netherlands	34	4	PhD	PhD only
358	Assistant Professor, Pasteur Institute, Paris		1	A	RT	Y	France	34	6	PhD	PhD only
809	Assistant Professor, Montana State University			A	RT	Y		34	5	PhD	PhD only
1005	Assistant Professor, U. of Michigan			A	RT	Y		34	5	MD/PhD	MD/PhD
286	Sr. Scientist, Imperial College/Faculty, Univ. of Turin		1	A	RT	Y	Italy	35	3	PhD	PhD only
68	Independent investigator, The Netherlands Cancer Institute		1	A	RT	Y	Netherlands	36	3	PhD	PhD only
351	Asst Professor, Univ. of Nijmegen, Dept. of Pathology, The Netherlands		1	A	RT	Y	Netherlands	36	2	PhD	PhD only
1014	Professor, Dept. of Obs & Gyn., Section of Gyn. Oncology, University of Chicago			A	RT	Y		36	1	MD/PhD	MD/PhD
3	Research Associate, USC; Assistant Professor, Maastrict University, Netherlands		1	A	RT	Y	Netherlands	37	2	PhD	PhD only
421	Assistant Professor, Department of Medicine, Osher Center; UCSF	1		A	RT	Y		37	5	PhD	PhD only
633	Assistant Professor, Psychology, Smith College			A	RT	Y		37	2	PhD	PhD only
1083	Asst. Professor,Psychology Department, University of Maine			A	RT	Y		37	3	PhD	PhD only
7	Lecturer in Pathology, Faculty of Medicine & Health Sciences; U. of Nottingham, United Kingdom		1	A	RT	Y	England	38	2	PhD	PhD only
593	Associate Professor, UCSF Dept of Clinical Pharmacy	1		A	RT	Y		38	2	PhD	PhD only
647	Asst. Prof., U. of Nevada, Reno			A	RT	Y		38	2	PhD	PhD only
793	Associate Prof., Economics, Mills College, Oakland, CA			A	RT	Y		38	2	PhD	PhD only
962	Associate Prof., Department of Health Management and Policy, University of Iowa			A	RT	Y		38	3	PhD	PhD only
1096	Research Scientist, SRI International, Menlo Park, CA			A	RT	Y		38	1	PhD	PhD only
271	Associate Professor , Max Planck Institute, Germany		1	A	RT	Y	Germany	39	2	PhD	PhD only
586	Associate Professor, Seattle University			A	RT	Y		39	4	PhD	PhD only
804	Assistant Professor, Princeton University			A	RT	Y		39	4	PhD	PhD only
1255	Assoc Professor, Iowa State Univ.			A	RT	Y		39	1	PhD	PhD only
1278	Associate Professor & Chair, Chem & Biochem, Denison University			A	RT	Y		39	1	PhD	PhD only
1287	Assistant Professor, Northwestern University			A	RT	Y		39	4	PhD	PhD only
1415	Assistant Professor, Univ. of Southern California			A	RT	Y		39	7	PhD	PhD only
53	Assistant Investigator, Immunology Research Center, National Health Research Institute, Taiwan		1	A	RT	Y	Taiwan	40	2	PhD	PhD only
1246	Associate Professor, Harvard Medical School			A	RT	Y		40	5	PhD	PhD only
253	Assistant Professor of Internal Medicine, Soonchunhyang University Hospital		1	A	RT	Y	South Korea	41	3	MD/PhD	MD/PhD
380	Senior Lecturer in Statistics, Univ. of Sydney		1	A	RT	Y	Australia	41	1	PhD	PhD only
387	Asst. Professor, Tongji Medical College, Huazhong University of Science and Technology		1	A	RT	Y	China	41	2	PhD	PhD only
567	Asst. Prof., Epidemiology and Biostatistics, UCSF	1		A	RT	Y		41	1	PhD	PhD only
994	Assistant Professor of Medicine, Northwestern University			A	RT	Y		41	7	PhD	PhD only
1019	Assistant Professor of Physiology, Samuel Merritt University, Oakland CA			A	RT	Y		41	4	PhD	PhD only
1136	Assistant Professor, Univ of Texas MD Anderson Cancer Center			A	RT	Y		41	2	MD/PhD	MD/PhD
183	Research Professor, Dept. of Chemistry, Yonsei University		1	A	RT	Y	Japan	42	4	PhD	PhD only
739	Assistant Professor, University of Texas Southwestern Medical Center			A	RT	Y		42	6	PhD	PhD only
18	Scientist, Flavivirus Laboratory, FIOCRUZ, Brazil		1	A	RT	Y	Brazil	43	1	PhD	PhD only
759	Professor, Departments of Medicine, Molecular Microbiology, Pathology & Immunology, Washington University, St. Louis, MO			A	RT	Y		43	3	MD/PhD	MD/PhD
73	Associate Professor, POSTECH, Korea		1	A	RT	Y	South Korea	44	2	PhD	PhD only
284	Lecturer, University of Bristol, UK		1	A	RT	Y	England	44	2	PhD	PhD only
816	Assistant Professor, University of Colorado			A	RT	Y		44	4	PhD	PhD only
935	Assistant Professor, University of Colorado			A	RT	Y		44	9	PhD	PhD only
467	Assistant Prof, University of South Dakota			A	RT	Y		45	3	PhD	PhD only
1079	Director, Center for Preparedness in Biosecurity and Associate Laboratory Director for Public Health Preparedness; Adjunct Prof, Caribbean Primate Research Ctr, U of Puerto Rico			A	RT	Y	Puerto Rico	45	4	PhD	PhD only
26	Lecturer, University of Manchester, UK		1	A	RT	Y	England	46	1	PhD	PhD only
391	Associate Professor, UCSF	1		A	RT	Y		46	5	PhD	PhD only
847	Scientist, DOE Joint Genome Institute			G	RT	Y		46	3	PhD	PhD only
1123	Associate Prof., Department of Human Genetics, University of Chicago			A	RT	Y		46	4	PhD	PhD only
1124	Associate Professor of Genetics, Yale University			A	RT	Y		46	1	PhD	PhD only
1155	Sr. Scientist, Joint Genome Institute			G	RT	Y		46	4	PhD	PhD only
1387	Scientist, Joint Genome Institute, US Dept. of Energy			G	RT	Y		46	3	PhD	PhD only
123	Wellcome Trust Clin. Scientist, U of Edinburgh		1	A	RT	Y	Scotland	47	3	MD/PhD	MD/PhD
139	Asst. Prof. U. Nottingham, UK		1	A	RT	Y	England	47	2	MD/PhD	MD/PhD
140	Clin. Assoc. Prof. of Medicine, University of Nottingham		1	A	RT	Y	England	47	2	MD/PhD	MD/PhD
170	Assistant Professor, Okinawa University		1	A	RT	Y	Japan	47	4	MD/PhD	MD/PhD
345	Principal Investigator and Lecturer, University of Manchester		1	A	RT	Y	England	47	3	PhD	PhD only
94	Associate Professor, Univ of Oslo, Norway		1	A	RT	Y	Norway	48	2	PhD	PhD only
108	Asst Professor, Univ of Oslo, Norway		1	A	RT	Y	Norway	48	2	PhD	PhD only
686	Associate Professor of Neuroscience, Northwestern Univ			A	RT	Y		48	6	PhD	PhD only
753	Associate Professor, Univ. of California, San Diego			A	RT	Y		48	3	PhD	PhD only
813	Associate Professor of Neuroscience, Univ. of Pennsylvania			A	RT	Y		48	5	PhD	PhD only
826	Asst Professor (tenure track), Neurobiology and Behavior School of Biological Sciences, Univ of California, Irvine			A	RT	Y		48	8	PhD	PhD only
954	Asst. Professor of Electrical and Computer Engineering, University of Houston, Texas			A	RT	Y		48	3	PhD	PhD only
1120	Asst Professor (tenure track), Univ of Oregon, Eugene			A	RT	Y		48	6	PhD	PhD only
1240	Assistant Professor, Salk Institute and UCSD			A	RT	Y		48	5	PhD	PhD only
195	Assistant Professor, Erasmus MC, Rotterdam, Netherlands		1	A	RT	Y	Netherlands	49	2	PhD	PhD only
198	Assistant Professor, Erasmus MC, Netherlands		1	A	RT	Y	Netherlands	49	2	PhD	PhD only
902	Assistant Professor, Duke University			A	RT	Y		49	5	PhD	PhD only
324	Assistant Professor, University of Saskatchewan Canada		1	A	RT	Y	Canada	50	7	PhD	PhD only
475	Assistant Professor, University of California San Francisco	1		A	RT	Y		50	8	MD/PhD	MD/PhD
673	Assistant Professor, Purdue University			A	RT	Y		50	3	PhD	PhD only
881	Assistant Professor, Washington U School of Medicine			A	RT	Y		50	7	MD/PhD	MD/PhD
1407	Assistant Professor, University of Wisconsin			A	RT	Y		50	7	PhD	PhD only
507	Professor, UCSF	1		A	RT	Y		51	7	MD/PhD	MD/PhD
638	Associate Professor, Brown University			A	RT	Y		51	5	PhD	PhD only
950	Associate Professor, Microbiology & Immunology, University of Texas at San Antonio			A	RT	Y		51	8	PhD	PhD only
1282	Assistant Professor of Cell and Molecular Biology, Biology Program Director, CSU Monterey Bay			A	RT	Y		51	1	PhD	PhD only
1289	Assistant Prof, U. of Minnesota			A	RT	Y		51	5	PhD	PhD only
268	Faculty member, Medicine, Hebrew Univ of Jerusalem		1	A	RT	Y	Israel	52	4	PhD	PhD only
312	Assistant Professor, Max Delbruck Center for Molecular Medicine		1	A	RT	Y	Germany	52	5	PhD	PhD only
465	Assistant Professor, UCSf	1		A	RT	Y		52	4	MD/PhD	MD/PhD
627	Assistant Professor, University of California Berkeley			A	RT	Y		52	5	PhD	PhD only
719	Assistant Professor of Molecular Physiology, Cornell University			A	RT	Y		52	9	MD/PhD	MD/PhD
947	Associate Professor, Yale University			A	RT	Y		52	7	PhD	PhD only
309	Associate Professor, Yonsei University, Korea		1	A	RT	Y	Korea	53	3	PhD	PhD only
318	Assistant Professor, Lund University, Sweden		1	A	RT	Y	Sweden	53	0	PhD	PhD only
114	Faculty, Tokyo University of Pharmacy		1	A	RT	Y	Japan	54	1	PhD	PhD only
230	Chief of Research and Pharmacist, Kobe University		1	A	RT	Y	Japan	54	1	PhD	PhD only
126	Assistant Professor, U. of Seoul, South Korea		1	A	RT	Y	South Korea	55	0	PhD	PhD only
127	Assistant Professor, U Seoul, South Korea		1	A	RT	Y	South Korea	55	0	PhD	PhD only
151	Asst Prof. KAIST, Korea		1	A	RT	Y	South Korea	55	7	PhD	PhD only
298	Assistant Professor, U Dusseldorf, Germany		1	A	RT	Y	Germany	55	4	PhD	PhD only
362	Assistant Professor, Ludwig Maxmillian U, Germany		1	A	RT	Y	Germany	55	4	PhD	PhD only
1188	Asst. Prof. Immunol. Duke U.			A	RT	Y		55	10	PhD	PhD only
222	Investigator INSERM, Nantes, France		1	A	RT	Y	France	56	4	PhD	PhD only
246	Asst Professor, Tokyo School of Medicine		1	A	RT	Y	Japan	56	6	MD/PhD	MD/PhD
653	Asst Professor, University of Chicago			A	RT	Y		56	8	PhD	PhD only
873	Assistant Professor, Duke University			A	RT	Y		56	6	PhD	PhD only
260	Researcher, U. Salamanca, Spain		1	A	RT	Y	Spain	57	3	MD/PhD	MD/PhD
469	Assistant Professor, Department of Surgery, UCSF	1		A	RT	Y		57	0	PhD	PhD only
1326	Associate Professor Ohio State U			A	RT	Y		57	2	PhD	PhD only
129	Group leader position Inst. Biophysics, Chinese Academy of Sci. Beijing		1	A	RT	Y	China	58	8	PhD	PhD only
176	Asst. Prof. of Medicinal Sci., Medical School, U. of Uslan, Seoul, S. Korea		1	A	RT	Y	South Korea	58	2	PhD	PhD only
235	Assoc. Prof., Pharmacology, Okayama University, Japan		1	A	RT	Y	Japan	58	5	PhD	PhD only
276	Asst. Prof. Departamento Biomedicina Universidad Veracruzana, Mexico		1	A	RT	Y	Mexico	58	2	PhD	PhD only
863	Assistant Staff (Asst. Prof equivalent), Lerner Research Inst., Cleveland Clinic, OH			A	RT	Y		58	8	PhD	PhD only
47	Asst. Prof., Indian Institute of Science Education and Research, Mohali		1	A	RT	Y	India	59	5	PhD	PhD only
348	Group Leader, Typas Group, European Molecular Biology Laboratory, Heidelberg, Germany		1	A	RT	Y	Germany	59	5	PhD	PhD only
894	Associate. Prof., Baylor U.			A	RT	Y		59	8	PhD	PhD only
155	Assistant Professor, University of Chiba, Japan		1	A	RT	Y	Japan	60	3	PhD	PhD only
305	Assistant Professor, University of Tokyo, Japan		1	A	RT	Y	Japan	60	3	PhD	PhD only
865	Faculty, Coastline Community College			A	RT	Y		60	4	PhD	PhD only
872	Biologist, Federal Department of Agriculture, Washington, DC			G	RT	Y		60	1	PhD	PhD only
1154	Assistant Professor, University of Michigan			A	RT	Y		60	6	PhD	PhD only
1332	Associate Professor, University of Buffalo (SUNY), NY			A	RT	Y		60	1	PhD	PhD only
124	Assistant Professor, Hiroshima University		1	A	RT	Y	Japan	61	1	PhD	PhD only
181	Associate Professor, Department of Physics and Materials Science, Univ. of Taiwan		1	A	RT	Y	Taiwan	61	3	PhD	PhD only
214	Associate Professor, Semmelweis University, Hungary		1	A	RT	Y	Hungary	61	4	MD/PhD	MD/PhD
295	Assistant Professor, University of Verona, Italy		1	A	RT	Y	Italy	61	6	PhD	PhD only
1158	Assistant Professor, Department of Laboratory Medicine, University of Washington, WA			A	RT	Y		61	6	PhD	PhD only
746	Associate Professor of Biology, Kennesaw State University, Kennesaw, GA			A	RT	Y		62	1	PhD	PhD only
1072	Assistant Professor of Cell and Neurobiology, University of Southern California			A	RT	Y		62	8	PhD	PhD only
1250	Assistant Professor, Medical College of Wisconsin, Milwaukee, WI			A	RT	Y		62	6	PhD	PhD only
1302	Associate Professor of Genetics, Univ of Wisconsin, Madison			A	RT	Y		62	5	PhD	PhD only
300	Assistant Professor, Weissman Institute, Israel		1	A	RT	Y	Israel	63	4	PhD	PhD only
477	Asst Prof, UCSF	1		A	RT	Y		63	5	MD/PhD	MD/PhD
90	Assistant Professor, University of Tokyo		1	A	RT	Y	Japan	64	2	MD/PhD	MD/PhD
352	Assistant Professor, University of British Columbia		1	A	RT	Y	Canada	64	5	PhD	PhD only
375	Assistant Professor , Zhejiang University, China		1	A	RT	Y	China	64	5	PhD	PhD only
35	Assistant Professor, Department of Oncology-Pathology, Karolinska Institutet		1	A	RT	Y	Sweden	65	1	PhD	PhD only
428	Assistant Professor, Dept. of Family and Community Medicine, Osher Center, UCSF	1		A	RT	Y		65	2	PhD	PhD only
430	Associate Professor, Psychiatry, UCSF	1		A	RT	Y		65	4	PhD	PhD only
766	Associate Professor, Psychology Dept., East Carolina University			A	RT	Y		65	1	PhD	PhD only
20	Assistant Professor National Institute of Biomedical Genomics, Kalyani, India		1	A	RT	Y	India	66	5	PhD	PhD only
415	Assistant Professor, Urology, University of California, San Francisco	1		A	RT	Y		66	4	PhD	PhD only
451	Assistant Professor University of California, San Francisco	1		A	RT	Y		66	2	PhD	PhD only
840	Associate Research Professor of Psychiatry Cornell University			A	RT	Y		66	4	MD/PhD	MD/PhD
1320	Asst Professor, Dept of Biostatistics, University of Washington			A	RT	Y		66	1	PhD	PhD only
646	Assistant Professor of Clinical Pyschology, University of Houston Clear Lake			A	RT	Y		68	3	PhD	PhD only
718	Assistant Professor, Pacific Graduate School of Psychology, Palo Alto University, CA.			A	RT	Y		68	3	PhD	PhD only
742	Assistant Professor, Colorado State Univ			A	RT	Y		68	2	PhD	PhD only
800	Associate Professor, University of Colorado, Colorado Springs, CO			A	RT	Y		68	3	PhD	PhD only
860	Associate Professor, Florida Mental Health Institute, University of South Florida			A	RT	Y		68	2	PhD	PhD only
864	Assistant Professor, Arizona State University			A	RT	Y		68	2	PhD	PhD only
88	Associate Professor, Department of Pharmaceutics, National Defense Medical Center, Taipei, Taiwan		1	A	RT	Y	Taiwan	69	1	PhD	PhD only
287	Professor, Faculty of Pharmacy, Hacettepe University, Ankara, Turkey		1	A	RT	Y	Turkey	69	2	PhD	PhD only
696	Asst. Prof. Biol. Sci., Univ. Notre Dame			A	RT	Y		70	6	PhD	PhD only
1249	Asst. Prof. of Med. And Microbiol. UT Southwestern Med. Dallas.			A	RT	Y		70	6	MD/PhD	MD/PhD
639	Assistant Professor, Lehigh University			A	RT	Y		71	4	PhD	PhD only
687	Assoc Professor & Chair, Chemistry & Biochemistry, Rowan University			A	RT	Y		71	2	PhD	PhD only
191	Senior Lecturer ( = Assistant Professor), Victoria University of Wellington, New Zealand		1	A	RT	Y	New Zealand	72	2	PhD	PhD only
165	Assistant Professor, Freie Universität Berlin		1	A	RT	Y	Germany	73	5	PhD	PhD only
294	Assistant Professor, University of Tokyo		1	A	RT	Y	Japan	73	2	PhD	PhD only
858	Assistant Professor, Medicine, Boston University School of Med			A	RT	Y		73	3	PhD	PhD only
934	Assistant Professor, University Southern California			A	RT	Y		73	6	PhD	PhD only
1050	Research Associate, Albert Einstein University			A	RT	Y		73	6	PhD	PhD only
1439	Investigator, National Institute on Aging Gerontology Research Center			G	RT	Y		73	1	PhD	PhD only
24	Group leader, EMBL-EBI		1	A	RT	Y	England	74	4	PhD	PhD only
632	Assoc. Prof. of Nursing, Dominican U. San Rafael, CA T32 NR07088			A	RT	Y		75	1	PhD/MSN	PhD only
893	Assistant Professor, College of Nursing, Univ of Illinois, Chicago			A	RT	Y		75	2	PhD	PhD only
1000	Assoc. Prof. in Nursing, U. of Texas, Tyler			A	RT	Y		75	2	PhD	PhD only
1337	Asst. Prof., Samuel Merritt College, Oakland, CA			A	RT	Y		75	1	PhD	PhD only
1363	Associate. Prof., U. of Washington, School of Nursing, Seattle			A	RT	Y		75	5	PhD/RN	PhD only
1374	Retired, Formerly Professor of Nursing, Minnesota State University			A	RT	Y		75	2	PhD	PhD only
135	Assistant Professor, Kyoto Sangyo University		1	A	RT	Y	Japan	76	7	PhD	PhD only
258	Lecturer, University of Queensland, Australia		1	A	RT	Y	Australia	76	3	PhD	PhD only
209	Associate Professor, Univ of British Columbia		1	A	RT	Y	Canada	77	2	PhD	PhD only
922	Associate Professor, Psychology, Penn State Univ			A	RT	Y		77	2	PhD	PhD only
1347	Assistant Professor, Florida International U.			A	RT	Y		77	2	PhD	PhD only
27	Assistant Professor University Health Network Toronto General Hospital, Univ of Toronto		1	A	RT	Y	Canada	78	4	MD/PhD	MD/PhD
100	Scientist and PI, CFIBCR, University of Toronto		1	A	RT	Y	Canada	78	6	PhD	PhD only
272	Lecturer, University of St Andrews		1	A	RT	Y	Scotland	78	4	PhD	PhD only
434	Asst. Professor UCSF/departmental support	1		A	RT	Y		79	2	PhD	PhD only
1161	Kaiser Regional Laboratory/Bio-Rad Grant			A	RT	Y		79	2	PhD	PhD only
1360	Medical Director, Clinical Chemistry, Houston Methodist Hospital; Assoc Professor, Clin Pathology & Lab Med, Weill Cornell Medical College			A	RT	Y		79	2	PhD	PhD only
11	Researcher, Cardiovascular Research Center (CSIC-ICCC)		1	A	RT	Y	Spain	80	2	PhD	PhD only
57	Assistant Professor, Pediatric Pulmonology and Critical Care, Hôpital Trousseau, Paris, France		1	A	RT	Y	France	81	1	MD/PhD	MD/PhD
357	Assistant Professor, University of Barcelona		1	A	RT	Y	Spain	81	3	PhD	PhD only
588	Assistant Professor; Thoracic Surgery, Vanderbilt University			A	RT	Y		81	3	PhD/MPH	PhD only
6	Principal Investigator, Vascular Biology & Associate Professor and Graduate Chair, Faculty of Pharamacy, University of Manitoba, St. Boniface Hospital Research Center, Canada		1	A	RT	Y	Canada	82	4	PhD	PhD only
438	Assistant Professor University of California, San Francisco	1		A	RT	Y		82	5	MD/PhD	MD/PhD
866	Assistant Professor, Palo Alto University			A	RT	Y		83	2	PhD	PhD only
892	Assistant Professor, Univ. Alabama-Birmingham			A	RT	Y		83	3	PhD	PhD only
1020	Assistant Professor, Clinical Psychology, Rutgers University			A	RT	Y		83	2	PhD	PhD only
1170	Associate Professor, Medicine, Stanford Prevention Research Center			A	RT	Y		83	1	PhD	PhD only
444	Professor, Ob/Gyn and Reproductive Sciences, UCSF	1		A	RT	Y		84	Unknown	PhD	PhD only
694	Professor & Chair, Dept. of Ob/GYN, Oregon Health Sciences U			A	RT	Y		84	4	MD/PhD	MD/PhD
1110	Associate Professor, Dept of Social and Health Psychology, Stony Brook University			A	RT	Y		84	1	PhD	PhD only
1137	Professor, Psychology, Macalester College, St. Paul, MN			A	RT	Y		84	1	PhD	PhD only
336	Faculty, Hokkaido University		1	A	RT	Y	Japan	85	3	PhD	PhD only
1089	Asst. Prof. Univ. Pennsylvania			A	RT	Y		85	7	PhD	PhD only
1135	Asst. Prof. Univ Chicago			A	RT	Y		85	9	PhD	PhD only
1179	Asst. Prof, Vanderbilt University Medical Center			A	RT	Y		85	6	PhD	PhD only
212	Lecturer, University College, Dublin, Ireland		1	A	RT	Y	Ireland	86	5	PhD	PhD only
493	Assistant Professor, Pediatrics, UCSF	1		A	RT	Y		87	4	MD/PhD	MD/PhD
1377	Assistant Professor, U Colorado Denver, School of Medicine			A	RT	Y		87	7	MD/PhD	MD/PhD
49	Assistant Professor, Chinese University Hong Kong		1	A	RT	Y	Hong Kong	88	4	PhD	PhD only
513	Assistant Professor, University of California San Francisco	1		A	RT	Y		88	3	PhD	PhD only
1396	Associate Professor, Drexel University			A	RT	Y		88	1	PhD	PhD only
166	Faculty at Institute of Tibetan Plateau Research Chinese Academy of Sciences, Beijing, China		1	A	RT	Y	China	89	0	PhD	PhD only
37	Group Leader, Dept of Physiological Chemistry, Ludwig Maximilians U., Munich		1	A	RT	Y	Germany	90	6	PhD	PhD only
206	Asst. Prof., U. of Toronto		1	A	RT	Y	Canada	90	6	PhD	PhD only
279	Group Leader, CNRS, Paris		1	A	RT	Y	France	90	1	PhD	PhD only
10	Associate Professor, Jikei University, Tokyo, Japan		1	A	RT	Y	Japan	91	4	MD/PhD	MD/PhD
85	Consultant pulmonologist and associate university professor, Department of Internal Medicine University of Oslo, Norway		1	A	RT	Y	Norway	91	3	MD/PhD	MD/PhD
164	Assistant Professor, Jikei University, Tokyo, Japan		1	A	RT	Y	Japan	91	2	MD/PhD	MD/PhD
223	Associate Professor, Hospital of W. China, Medical University, Chengdu, China		1	A	RT	Y	China	91	4	MD/PhD	MD/PhD
1193	Assistant Professor, Division of Experimental Hematology, Cincinnati Children's Hospital Medical Center/Dept Pediatrics, U. of Cincinnati			A	RT	Y		93	5	PhD	PhD only
56	Group Leader, Barcelona Neuroscience Institute		1	A	RT	Y	Spain	94	6	PhD	PhD only
66	Lecturer, Guy’s College London		1	A	RT	Y	England	94	8	PhD	PhD only
98	Group Leader, Institut de Biologie de l'ENS (IBENS) INSERM		1	A	RT	Y	France	94	3	PhD	PhD only
200	Assistant Professor, Spain		1	A	RT	Y	Spain	94	5	PhD	PhD only
1410	Assistant Professor, The Jackson Laboratory			A	RT	Y		94	6	PhD	PhD only
147	Associate Professor of Sociology, Tel Aviv University, Israel		1	A	RT	Y	Israel	95	2	PhD	PhD only
417	Associate Professor Institute for Health Policy Studies, UCSF	1		A	RT	Y		95	3	PhD	PhD only
675	Prof, Political Science, Wellesley College			A	RT	Y		95	2	PhD	PhD only
1350	Assistant Professor, Peditarics, University of Pennsylvania			A	RT	Y		98	3	MD/PhD	MD/PhD
102	Assistant Professor, Roswell Park Cancer Center			A	RT	Y	US	99	2	PhD	PhD only
63	Assistant Professor, Oxford University, England		1	A	RT	Y	England	100	6	PhD	PhD only
277	Assistant Professor, University Seville, Spain		1	A	RT	Y	Spain	100	5	PhD	PhD only
386	Professor, Dongguan University, China		1	A	RT	Y	China	102	1	PhD	PhD only
828	Assistant Professor, Rutgers University			A	RT	Y		102	1	PhD	PhD only
988	Associate Professor, University of Utah			A	RT	Y		103	8	PhD	PhD only
1036	Assistant Professor Northwestern Univertsity			A	RT	Y		103	5	PhD	PhD only
1191	Assistant Professor, University of Texas Healthsciences, San Antonio, TX			A	RT	Y		103	6	PhD	PhD only
301	Senior Researcher and Professor, Depart. Of Population Studies, Division of Public Health, Tijuana, Mexico		1	G	RT	Y	Mexico	104	0	PhD/MPA	PhD only
399	Assistant Professor, UCSF K12 HD072222	1		A	RT	Y		104	3	MD/PhD	MD/PhD
1212	Assistant Professor of Anthropology, SJSU			A	RT	Y		104	2	PhD/MPH	PhD only
403	Assistant Professor, Epidemiology & Biostatistics, UCSF	1		A	RT	Y		105	1	PhD	PhD only
749	Assistant Professor, School of Public Health, University of California Berkeley			A	RT	Y		105	5	PhD	PhD only
500	Associate Professor, UCSF	1		A	RT	Y		106	2	PhD	PhD only
978	Associate Professor, Biobehavioral Health, Pennsylvania State Univ.			A	RT	Y		106	2	PhD	PhD only
1066	Associate Professor, Criminology Department, Occidental College			A	RT	Y		106	2	PhD	PhD only
1267	Assistant Professor, UCLA			A	RT	Y		106	2	PhD	PhD only
257	Professor, Department of Pharmaceutics, South Central University, Changsha, China		1	A	RT	Y	China	107	1	PhD	PhD only
39	Assistant Professor University of Grenoble, France		1	A	RT	Y	France	108	1	MD/PhD	MD/PhD
291	Assistant Researcher University of Pisa, Italy		1	A	RT	Y	Italy	108	1	PhD	PhD only
326	Professor, Institut Pasteur of Shanghai Chinese Academy of Sciences		1	A	RT	Y	China	108	6	PhD	PhD only
819	Ped. Endocrinol., Dokkyon U. School of Medicine			A	SR	Y		108	2	MD/PhD	MD/PhD
1086	Research Scientist Center for Food Safety and Applied Nutrition, US Food and Drug Administration (Staff Scientist, NIMH)			G	RT	Y		109	3	PhD	PhD only
319	Associate Prof, Dept of Microbiology, Cungnam Nat'l University, Korea		1	A	RT	Y	Korea	110	3	PhD	PhD only
698	Asst Prof Health and Rehab Sci Dept, Boston University			A	RT	Y		110	4	PhD	PhD only
641	Asst. Professor, Biology, Merrimack College			A	RT	Y		111	5	PhD	PhD only
128	Assistant Professor, University of Tokyo		1	A	RT	Y	Japan	112	2	MD/PhD	MD/PhD
743	Assistant Professor, Stanford University			A	RT	Y		112	2	MD/PhD	MD/PhD
122	Faculty, Heinrich Heine University, Düsseldorf, Germany		1	A	RT	Y	Germany	114	3	MD/PhD	MD/PhD
533	Associate Professor, UCSF Psychiatry	1		A	RT	Y		115	3	PhD	PhD only
981	Associate Professor of Psychology, University of the Pacific			A	RT	Y		115	2	PhD	PhD only
1336	Associate Professor of Economics, California State University, Fresno			A	RT	Y		115	3	PhD	PhD only
81	Assistant Professor in Biological Psychology, Ryerson University, Toronto, Canada		1	A	RT	Y	Canada	116	2	PhD	PhD only
208	Assistant Professor, University of Waterloo, Canada		1	A	RT	Y	Canada	116	1	PhD	PhD only
1280	Asst Prof , Dept of Mental Health, Johns Hopkins Bloomberg School of Public Health			A	RT	Y		116	2	PhD	PhD only
234	Assistant Professor, University of Geneva		1	A	RT	Y	Switzerland	117	3	PhD	PhD only
553	Assistant Professor, Dept. of OB, Gyn, UCSF	1		A	RT	Y		122	1	MD/PhD	MD/PhD
134	Associate Professor, Japan		1	A	RT	Y	Japan	123	1	MD/PhD	MD/PhD
168	Assistant Professor, Tokyo University		1	A	RT	Y	Japan	124	1	PhD	PhD only
335	Associate Professor, Tokyo University		1	A	RT	Y	Japan	124	1	PhD	PhD only
622	Assistant Professor, Psychiatry, Uconn Center on Aging, University of Conneticut Health Center			A	RT	Y		125	1	PhD/MPH	PhD only
1073	Assistant Professor of Psychology in Psychiatry, Cornell University			A	RT	Y		125	1	PhD	PhD only
154	Asst. Prof. Bacteriology, Juntendo University		1	A	RT	Y	Japan	126	2	PhD	PhD only
424	Asst. Prof. Medicine, U. of California, San Francisco	1		A	RT	Y		126	3	PhD	PhD only
614	Asst. Prof. Pediatrics, Mayo Clinic			A	RT	Y		126	3	MD/PhD	MD/PhD
1201	Professor, University of Puerto Rico			A	RT	Y	Puerto Rico	127	0	PhD	PhD only
1213	Assistant Professor, University of Puerto Rico			A	RT	Y	Puerto Rico	127	1	PhD	PhD only
487	Associate Professor, UCSF	1		A	RT	Y		128	7	PhD	PhD only
508	Assistant Professor of Pediatrics, UCSF	1		A	RT	Y		129	2	PhD	PhD only
943	Assistant Professor, Johns Hopkins Univ.			A	RT	Y		129	2	PhD	PhD only
248	Associate Professor, McGill University		1	A	RT	Y	Canada	130	1	MD/PhD	MD/PhD
579	Assistant Professor, University of Washington			A	RT	Y		130	1	PhD	PhD only
775	Associate Professor University of California, Santa Barbara			A	RT	Y		131	9	PhD	PhD only
407	Assistant Professor, UCSF School of Nursing	1		A	RT	Y		132	2	PhD	PhD only
419	Associate Prof of Medicine, UCSF	1		A	RT	Y		132	3	PhD	PhD only
537	Assistant Professor of Medicine, UCSF	1		A	RT	Y		132	1	PhD	PhD only
398	Associate Professor University of California, San Francisco	1		A	RT	Y		133	5	PhD/MPH	PhD only
837	Assistant Professor, College of Dentistry, New York University			A	RT	Y		133	4	PhD/MAS	PhD only
162	Asst. Prof., Korea University		1	A	RT	Y	South Korea	135	2	MD/PhD	MD/PhD
471	Asst. Prof, Oregon Health and Science University			A	RT	Y		135	6	MD/PhD	MD/PhD
50	Asst. Prof., Pasteur Institute of Shanghai/Chinese Academy of Sciences, Shanghai, PRC		1	A	RT	Y	China	136	3	PhD	PhD only
383	Professor, Catholic University, Seoul, Korea		1	A	RT	Y	South Korea	137	2	MD/PhD	MD/PhD
402	Professor of Medicine, Epidemiology and Biostatistics, DGIM, SFGH, UCSF	1		A	RT	Y		138	2	MD/PhD/MAS	MD/PhD
504	Professor, Division of General Internal Medicine, Department of Medicine, UCSF	1		A	RT	Y		138	8	PhD/MPH	PhD only
572	Assistant Professor, Division of General Internal Medicine, Department of Medicine, UCSF	1		A	RT	Y		138	5	PhD	PhD only
583	Assistant Professor, SUNY Downstate Medical Center, School of Public Health			A	RT	Y		138	4	PhD	PhD only
1328	Associate Professor, Claremont Graduate University			A	RT	Y		138	4	PhD	PhD only
70	Professor, Federal University of São Paulo, Brazil		1	A	RT	Y	Brazil	140	2	MD/PhD	MD/PhD
231	Asst Professor, University of Tsukuba, Japan		1	A	RT	Y	Japan	140	3	MD/PhD	MD/PhD
344	Associate Professor, Sichuan U, China		1	A	RT	Y	China	140	3	PhD	PhD only
376	Professor, Model Animal Research Center, Nanjing University, China		1	A	RT	Y	China	140	3	PhD	PhD only
625	Professor, Chemistry and Biochemistry, Brigham Young University			A	RT	Y		140	2	PhD	PhD only
963	Associate Professor of Ophthalmology, University of Utah			A	RT	Y		140	2	MD/PhD	MD/PhD
1144	Assistant Professor, U of Pittsburgh			A	RT	Y		140	7	MBBS/PhD (MD)	MD/PhD
535	Assistant Professor – UCSF Department of Psychiatry	1		A	RT	Y		141	2	PhD	PhD only
435	Associate Professor, UCSF	1		A	RT	Y		142	0	PhD	PhD only
16	Professor, Universidade de São Paulo, Faculdade de Medicina, Departamento de Medicina Preventiva, São Paulo, Brazil		1	A	RT	Y	Brazil	143	1	MD/PhD	MD/PhD
182	Professor, Department of Epidemiology, Peking Union Medical College, Beijing China		1	A	RT	Y	China	143	1	PhD	PhD only
1383	Assistant Professor University of Michigan, Ann Arbor (NIH K99 AR059796)			A	RT	Y		144	5	PhD	PhD only
473	Assistant Professor, UCSF	1		A	RT	Y		145	6	PhD	PhD only
197	Assistant Professor, Chinese University of Hong Kong, Department of Psychiatry		1	A	RT	Y	Hong Kong	146	2	PhD	PhD only
755	Professor, Dept. of Psychology, Fayetteville State University, NC			A	RT	Y		146	2	PhD	PhD only
1232	Associate Professor, Health Policy and Management, University of Hawaii at Manoa			A	RT	Y		147	3	PhD	PhD only
1334	Assistant Professor, School of Social Work, University of Maryland, Baltimore			A	RT	Y		147	2	PhD	PhD only
591	Assistant Professor of Pediatrics, School of Medicine, Indiana University			A	RT	Y		148	7	PhD	PhD only
1222	Assistant Professor, Internal Medicine, Endocrinology, Metabolism and Diabetes, Univ. of Utah			A	RT	Y		148	8	MD/PhD	MD/PhD
1251	Asst Prof of Developmental Biology, University of Pittsburgh			A	RT	Y		148	3	PhD	PhD only
888	Associate Professor, University of Kansas			A	RT	Y		149	5	PhD	PhD only
927	Assistant Professor, Div of Allergy and Infectious Disease,U of Wash			A	RT	Y		149	5	PhD	PhD only
1284	Assistant Professor, The Scripps Research Institute			A	RT	Y		152	4	PhD	PhD only
1010	Assistant Professor (Tenure Track) Department of Biochemistry and Molecula Biology College of Medicine University of South Alabama Mitchell Cancer Institute Cancer Research Fund			A	RT	Y		153	3	PhD	PhD only
1303	Asst. Prof., San Francisco State University			A	RT	Y		154	1	PhD	PhD only
706	Assistant Professor, Baylor College of Medicine			A	RT	Y		155	7	PhD	PhD only
1215	Professor of Nursing, Purdue			A	RT	Y		156	3	PhD	PhD only
1224	Associate Director, Aging Brain Center, Harvard			A	RT	Y		156	1	PhD	PhD only
541	Professor, UCSF	1		A	RT	Y		159	2	PhD	PhD only
110	Faculty, The Academic College of Tel-Aviv Yaffo		1	A	RT	Y	Israel	160	2	PhD	PhD only
69	Assistant Professor, University of Cork, Ireland		1	A	RT	Y	Ireland	161	2	PhD	PhD only
393	Professor, University of California San Francisco	1		A	RT	Y		162	3	PhD	PhD only
498	Associate Prof. Dept. Ophthalmol., UCSF/UC Berkeley	1		A	RT	Y		164	8	PhD/OD	PhD only
1304	Assistant Professor, Health Sciences, San Jose State University			A	RT	Y		166	3	PhD	PhD only
1156	Assistant Professor of Genetics, Univ. of Oregon Health Sciences Center			A	RT	Y		167	2	MD/PhD	MD/PhD
40	Associate Professor of Psychiatry, McGill University & Allen Memorial Institute, Canada		1	A	RT	Y	Canada	168	2	PhD	PhD only
1166	Associate Professor, Smith College			A	RT	Y		168	2	PhD	PhD only
1150	Assistant Staff Scientist, Children's Hospital Oakland Research Institute			A	RT	Y		169	5	PhD	PhD only
874	Associate Professor, School of Nursing, Samuel Merritt University			A	RT	Y		170	0	PhD/RN	PhD only
1269	Assistant Professor, Samuel Merritt			A	RT	Y		170	0	PhD	PhD only
657	Assistant Professor of Medicine, Mayo Clinic			A	RT	Y		171	2	MD/PhD	MD/PhD
1039	Associate Professor, Graduate School of Arts and Sciences, Wake Forest University			A	RT	Y		171	4	MD/PhD	MD/PhD
756	Associate Professor, Cardiology, School of Nursing, UC Davis			A	RT	Y		173	0	PhD/MS	PhD only
1031	Assistant Professor & Specialty Director, Community Health Program, Rutgers College of Nursing			A	RT	Y		173	0	PhD/RN	PhD only
472	Associate Professor, Departments of Orofacial Sciences & Pediatrics, School of Dentistry, UCSF	1		A	RT	Y		174	3	MD/PhD	MD/PhD
539	Assistant Professor, Human Genetics, Emory University			A	RT	Y		174	2	MBBS/PhD (MD)	MD/PhD
51	Faculty at Ruhr University Bochum in Germany		1	A	RT	Y	Germany	176	3	PhD	PhD only
1343	Assistant Professor, Carnegie Mellon University			A	RT	Y		176	3	PhD	PhD only
405	Assistant Professor in Pediatrics, UCSF (K08)	1		A	RT	Y		178	3	MD/PhD	MD/PhD
1025	Asst Professor, Uniformed Services Univ of the Health Sciences - Bethesda, Maryland			A	RT	Y		178	2	MD/PhD	MD/PhD
644	Assistant Professor, Biology, Winthrop University			A	RT	Y		179	6	PhD	PhD only
859	Professor, Columbia University School of Social Work			A	RT	Y		180	0	PhD	PhD only
1348	Professor, University of Chicago			A	RT	Y		180	0	PhD	PhD only
1047	Instructor , Columbia University			A	RT	Y		181	2	MD/PhD	MD/PhD
329	Group Leader, Garvan Institute, Australia		1	A	RT	Y	Australia	182	3	PhD	PhD only
178	Assistant Professor of Molecular and Cellular Nutrition, Yonsei Univ.		1	A	RT	Y	Korea	183	5	PhD	PhD only
970	Associate Professor, Statistics and Biostatistics & Medical Informatics, U of Wis madison			A	RT	Y		183	5	PhD	PhD only
1015	Assist. Prof, UC Irvine			A	RT	Y		184	2	PhD	PhD only
255	Assistant Professor, Democritus University, Greece		1	A	RT	Y	Greece	187	0	PhD	PhD only
1329	Assistant Professor, Pediatrics, Northwestern University			A	RT	Y		187	3	PhD/MPH	PhD only
31	Assistant Professor, Ben-Gurion University of the Negev		1	A	RT	Y	Israel	188	5	PhD	PhD only
440	Assistant Clinical Professor, Nursing University of California, San Francisco	1		A	RT	Y		190	1	PhD	PhD only
1364	Assistant Professor St. Louis University			A	RT	Y		191	4	PhD	PhD only
1357	Associate Professor, University of Illinois			A	RT	Y		192	3	PhD	PhD only
516	Associate Professor and Chair, Social & Behavioral Sciences, School of Nursing, UCSF.	1		A	RT	Y		193	3	PhD	PhD only
447	Assistant Professor,Pediatric Infectious Disease, University of Utah/Assistant Professor of Pediatrics, UCSF	1		A	RT	Y		195	3	MD/PhD/MS	MD/PhD
453	Assistant Professor, Univ. of CA, SF	1		A	RT	Y		201	7	MD/PhD	MD/PhD
1411	Assistant Professor, University of Illinois, Chicago			A	RT	Y		202	1	MD/PhD	MD/PhD
145	Asst. Professor, Ctr. For Infection Medicine, Karolinska Institutet, Stockholm, Sweden		1	A	RT	Y	Sweden	204	2	PhD	PhD only
791	Assoc Professor, Nursing, UC Irvine			A	RT	Y		206	2	PhD	PhD only
798	Microbiology Instructor, Cuesta College			A	RT	Y		207	2	PhD	PhD only
576	Assistant Professor, UCSF	1		A	RT	Y		208	1	MD/PhD	MD/PhD
750	Professor of Nursing, University of Pennsylvania			A	RT	Y		210	0	PhD	PhD only
418	Associate Professor, Neurology, University of California, San Francisco	1		A	RT	Y		213	2	MD/PhD	MD/PhD
870	Professor, Pediatrics, University of Colorado			A	RT	Y		214	0	MD/PhD	MD/PhD
54	Assistant Professor, Grad School of Social Welfare, Ehwa Womens Univ., South Korea		1	A	RT	Y	South Korea	217	1	PhD	PhD only
410	Professor, UCSF	1		A	RT	Y		219	2	PhD/MPH	PhD only
192	Lecturer in Child Health, University of Southampton, UK		1	A	RT	Y	England	220	3	PhD	PhD only
526	Associate Professor UCSF	1		A	RT	Y		223	0	MD/PhD	MD/PhD
685	Associate Professor University of Wisconsin			A	RT	Y		226	4	MD/PhD	MD/PhD
1117	Asst. Prof., College of Nursing, U of Texas, Arlington			A	RT	Y		229	3	PhD	PhD only
289	Associate Professor University of Thessaly, Greece		1	A	RT	Y	Greece	230	3	PhD	PhD only
570	Assistant Professor, UCSF	1		A	RT	Y		231	Unknown	PhD	PhD only
432	Assistant Professor, UCSF	1		A	RT	Y		233	3	PhD/MPH	PhD only
1365	Asst. Prof. and Director of Forensic Program – Palo Alto University			A	RT	Y		234	3	PhD	PhD only
1253	Associate Professor, Arizona State University			A	RT	Y		237	3	PhD	PhD only
1405	Associate Professor Department of Psychology University of North Florida			A	RT	Y		239	2	PhD	PhD only
450	Associate Professor, Dept of Preventive & Restorative Dental Sciences, UCSF	1		A	RT	Y		240	2	PhD	PhD only
1338	Assistant Professor, Baylor College of Dentistry, Texas A & M University Health Science Center			A	RT	Y		241	3	PhD	PhD only
942	Assistant Professor, School of Nursing, Univ. of Washington			A	RT	Y		242	2	RN/PhD	PhD only
554	Associate Professor of Medicine, UCSF	1		A	RT	Y		244	2	PhD/MPH	PhD only
1159	Associate Professor, University of San Francisco			A	RT	Y		245	2	PhD	PhD only
374	Associate Professor, University of British Columbia, Canada		1	A	RT	Y	Canada	246	1	PhD	PhD only
818	Director, Children's Hospital Los Angeles, Assistant Professor, USC			A	RT	Y		249	3	MD/PhD	MD/PhD
823	Associate Professor, Pediatrics (Genetics), University of Colorado School of Medicine			A	RT	Y		249	1	MD/PhD	MD/PhD
505	Assistant Professor, Neurology, UCSF	1		A	RT	Y		251	1	PhD	PhD only
629	Associate Professor UCLA			A	RT	Y		252	0	PhD	PhD only
1095	Assistant Professor (Tenure Track), University of Southern California with a joint appointment in the School of Dentistry and in the School of Medicine (Department of Biochemistry)			A	RT	Y		256	2	PhD	PhD only
1129	Assistant Professor Oregon State University			A	RT	Y		258	2	PhD	PhD only
664	Professor UC Davis			A	RT	Y		260	0	DVM/PhD	PhD only
278	Associate Professor, University of Bergen, Norway		1	A	RT	Y	Norway	261	1	MD/PhD	MD/PhD
711	Assistant Professor, College of Education and Allied Studies, California State Univ. East Bay			A	RT	Y		266	2	PhD	PhD only
1354	Assistant Professor, Stanford University, Stanford, CA			A	RT	Y		268	7	PhD	PhD only
499	Assistant Professor, UCSF	1		A	RT	Y		269	4	MPH/DSc	PhD only
624	Assistant Professor of Genetics, School of Medicine, Stanford University			A	RT	Y		271	7	PhD	PhD only
703	Assistant Professor, USC			A	RT	Y		273	2	PhD	PhD only
1037	Asst Prof in Pediatrics,Feinberg School of Medicine, Northwestern University			A	RT	Y		273	2	PhD	PhD only
734	Assistant Professor, Mass. General Hospital			A	RT	Y		276	3	MD/PhD	MD/PhD
48	Dept of Microbio & Immunology, University of Melbourne, Australia (University Administration and Support)		1	A	SR		Australia	44	2	PhD	PhD only
21	Scientific Staff, Vienna University of Technology, Institute of Applied Physics		1	A	RT	N	Austria	1	2	PhD	PhD only
283	Fellow, Neurosurgery St. George's University, UK		1	A	RT	N	England	1	1	PhD	PhD only
356	Research Scientist Indian Institute of Technology, Madras, India		1	A	RT	N	India	1	3	PhD	PhD only
552	Assistant Researcher University of California, San Francisco	1		A	RT	N		1	5	PhD	PhD only
689	Assistant Researcher University of California, Davis			A	RT	N		1	1	PhD	PhD only
704	Research Associate, Stanford University			A	RT	N		1	1	PhD	PhD only
445	Senior Statistician, Division of HIV/AIDS, Dept. of Medicine, UCSF	1		A	RT	N		2	0	PhD/MPH	PhD only
485	Independent Researcher and Founding Director, Men’s Story Project; Sr. Research Associate, UCSF Bixby Ctr for Global Reproductive Health	1		A	RT	N		2	1	PhD	PhD only
551	Research Specialist, AIDS Prevention and Global Health Sciences, University of California, San Francisco (R01 Diversity Suppl NIAID)	1		A	RT	N		2	1	PhD	PhD only
597	Staff Scientist, Vaccine and Infectious Disease Division; and Social Scientist, HIV/AIDS Network Coordination, Legacy Project, Fred Hutchison Cancer Research Center, Seattle, WA			A	RT	N		2	2	PhD/MPH/MSW	PhD only
790	Director, UC Research Initiatives,, University of California Office of the President – Oversees HIV Research (R21 NIMH)			A	RT	N		2	2	PhD/MPH	PhD only
817	Assistant Professor (Adjunct), Johns Hopkins Bloomberg School of Public Health, Dept of International Health			A	RT	N		2	3	PhD	PhD only
822	Research Specialist, San Francisco Dept. of Public Health; Instructor, San Francisco State Univ. (R01 Diversity Supplement, NIMH)			G	RT	N		2	2	PhD	PhD only
1062	Research Scientist, University of Puerto Rico			A	RT	N		2	2	PhD	PhD only
1184	Research Specialist / Project Director, UCLA Center for Behavioral and Addiction Medicine			A	RT	N		2	2	PhD/RN	PhD only
1231	Research Coordinator, Center for Faculty Excellence, & Research Assistant Professor, University of North Carolina			A	RT	N		2	2	PhD	PhD only
486	Research Specialist, UCSF	1		A	RT	N		3	5	PhD	PhD only
1054	Research Assistant Professor, Huntsman Cancer Center, University of Utah			A	RT	N		3	5	PhD	PhD only
1371	Emory University, Research Asst. Prof.,			A	RT	N		3	3	PhD	PhD only
408	Director, Flow Cytometry Core & BSL3 Laboratory, Gladstone Institutes; Adjunct Assistant Professor, UCSF / Gladstone and UCSF-CFAR (NIH)	1		A	RT	N		4	4	PhD	PhD only
425	Staff Research Investigator (Head of HIV Pathogenesis Research Group), The J. David Gladstone Institutes, University of California, San Francisco	1		A	RT	N		4	7	PhD	PhD only
1003	Research Scientist, Broad Institute			A	RT	N		4	3	PhD	PhD only
1295	Postdoctoral Fellow, The Broad Institute of MIT/Harvard			A	RT	N		4	2	PhD	PhD only
187	Staff Scientist, Institut de Transplantation Et de Recherché en Transplantation, Nantes, France		1	A	RT	N	France	5	4	PhD	PhD only
1296	Post-doctoral Fellow, Barbara Davis Diabetes Center, U. Colorado, Denver, CO			A	RT	N		5	2	PhD	PhD only
404	Asst. Clinical Prof. Pediatrics, UCSF	1		A	RT	N		6	5	MD/PhD	MD/PhD
420	Assistant Researcher, University of California San Francisco	1		A	RT	N		6	6	PhD	PhD only
470	Assistant Specialist, University of California San Francisco	1		A	RT	N		6	5	PhD	PhD only
479	Specialist, UCSF	1		A	RT	N		6	2	PhD	PhD only
547	Associate Specialist, University of California San Francisco	1		A	RT	N		6	6	PhD	PhD only
65	Institute of Tropical Medicine,Antwerp, Belgium		1	A	RT	N	Belgium	7	3	PhD	PhD only
288	Research Scientist, Leiden U. Medical Centre, Netherlands		1	A	RT	N	Netherlands	7	6	PhD	PhD only
422	Research Specialist, Department of Pathology, UCSF	1		A	RT	N		7	3	PhD	PhD only
531	Research Parasitologist, Dept. of Pathology, UCSF	1		A	RT	N		7	5	PhD	PhD only
79	Staff Scientist, National Immune Monitoring Lab (U. Montreal)		1	A	RT	N	Canada	8	6	DVM/PhD	PhD only
177	Staff Scientist, Seoul University (Research Scientist/University Seoul, Korea)		1	A	RT	N	South Korea	8	2	PhD	PhD only
302	Research Scientist, Technical Univ. of Munich		1	A	RT	N	Germany	8	3	PhD	PhD only
509	Asst. Clin. Prof. Medicine, UCSF	1		A	RT	N		8	4	MD/PhD	MD/PhD
549	Assistant Research Immunologist, UCSF	1		A	RT	N		8	6	PhD	PhD only
343	Senior Research Fellow, Univ. of Birmingham, England		1	A	RT	N	England	9	4	PhD	PhD only
489	Specialist, Dept. of Anatomy, UCSF	1		A	RT	N		9	6	PhD	PhD only
1226	Grants Officer, Univ of Washington Inst. For Health Metrics & Eval			A	RT	N		9	3	PhD	PhD only
1238	Adjunct Associate Professor, U Pennsylvania, PA			A	RT	N		9	6	PhD	PhD only
1401	Staff Research Scientist, UC San Diego			A	RT	N		9	1	PhD	PhD only
204	Researcher (Research Associate) in Pharmacology Department, Uppsala University, Sweden		1	A	RT	N	Sweden	10	4	PhD/MSc	PhD only
571	Academic Coordinator and Asst. Adjunct Professor, UCSF	1		A	RT	N		10	6	PhD/Mpharm	PhD only
536	Associate Specialist , University of California San Francisco	1		A	RT	N		11	5	PhD	PhD only
563	Licensing & Material Transfer Associate, UCSF ITA	1		A	SR	N		11	1	PhD	PhD only
1153	Staff Scientist, NASA, Ohio			G	RT	N		11	1	PhD	PhD only
118	Senior Research Officer, Peter MacCallum Cancer Ctr, Melbourne, Australia		1	A	RT	N	Australia	12	3	PhD	PhD only
82	Researcher, Institute for Infectious Medicine, Hamburg, Germany		1	A	RT	N	Germany	13	2	PhD	PhD only
87	Private (Adjunct Professor, University of Ottawa) Epidemiologist at Ottawa Public Health		1	G	RT	N	Canada	13	1	PhD	PhD only
1382	Scientific Biocurator, Saccharomyces Genome Database, Stanford University			A	RT	N		13	4	PhD	PhD only
95	Researcher, U. of British Columbia, Canada		1	A	RT	N	Canada	14	4	PhD	PhD only
429	Asst. Researcher, U. of California, San Francisco	1		A	RT	N		14	6	PhD	PhD only
1107	Research Scientist, FDA			G	RT	N		14	4	PhD	PhD only
389	Research Associate, Department of Experimental Medicine, University of Rome “La Sapienza”, Italy		1	A	RT	N	Italy	15	2	PhD	PhD only
1134	Scientist, Infectious Disease Research Institute, Seattle, WA			A	RT	N		15	3	PhD	PhD only
1300	"Assistant Member" (the title is not Assistant Professor), Memorial Sloan Kettering Cancer Institute, New York			A	RT	N		15	4	PhD	PhD only
92	Research Scientist Max Planck Institute of Experimental Medicine, Goettingen, Germany		1	A	RT	N	Germany	16	4	PhD	PhD only
273	Scientist; Korea Advanced Institute of Science and Technology (KAIST), Korea --> Gwangju Institute of Science and Technology		1	A	RT	N	South Korea	16	2	PhD	PhD only
506	Associate Researcher Gladstone Institute; University of California, San Francisco	1		A	RT	N		16	6	MD/PhD	MD/PhD
979	Instructor in Pediatrics, Children's Hospital Boston, Harvard Clinical and Translational Science Center			A	RT	N		17	5	MD/PhD	MD/PhD
1164	Research Asst Professor, U of Oregon, Eugene, Inst of Neuroscience			A	RT	N		18	4	PhD	PhD only
28	Research Associate (Chargee de Recherche), CNRS, France		1	A	RT	N	France	19	6	PhD	PhD only
317	Senior Researcher, National Institute of Infectious Disease, Japan		1	G	RT	N	Japan	19	2	PhD	PhD only
371	Scientist, Hadassah University Hospital, Jerusalem, Israel		1	A	RT	N	Israel	19	5	PhD	PhD only
1175	Resident, Stanford University			A	SR	N		19	4	MD/PhD	MD/PhD
1	Resident, Oslo Univ. Hospital, Oslo, Norway		1	A	SR	N	Norway	20	1	PhD	PhD only
207	Research Scientist, Karolinska Institutet, Stockholm, Sweden		1	A	RT	N	Sweden	20	2	PhD	PhD only
347	Post Doctoral Fellow, The Population Council, New York (Res. Scientist, Sydney, Australia)		1	A	RT	N	Australia	20	0	PhD	PhD only
369	Flow Cytometry Manager, University of Oxford		1	A	RT	N	England	20	2	PhD	PhD only
903	Senior Fellow/Acting Instructor, University of Washongton			A	RT	N		20	2	MD/PhD	MD/PhD
1272	Research Assistant Professor, Microbiology, Boston University			A	RT	N		20	5	PhD	PhD only
1016	Assistant Professor, Dept. of Psychology, University of Washington, Seattle			A	RT	N		21	2	PhD	PhD only
41	Research Associate at Sherbrooke University, Canada		1	A	RT	N	Canada	22	3	PhD	PhD only
442	Associate Researcher, UCSF	1		A	RT	N		22	11	PhD	PhD only
643	Sr Staff Scientist, Ben Towne Center for Childhood Cancer Research			A	RT	N		22	3	PhD	PhD only
455	Assistant Researcher, U. of California, San Francisco	1		A	RT	N		23	4	PhD	PhD only
558	Assistant Specialist, University of California San Francisco	1		A	RT	N		23	3	PhD	PhD only
313	Senior Scientist, Centre for Cellular & Molecular Biology (CCMB), Hyderabad		1	A	RT	N	India	24	9	PhD	PhD only
397	Asst. Adjunct Prof, UCSF	1		A	RT	N		24	2	PhD	PhD only
1113	Research Associate, Harvard U Sch of Public Health			A	RT	N		24	2	PhD	PhD only
1149	Scientist, Nat. Institute Malaria Research, New Delhi, India		1	G	RT	N	India	24	7	PhD	PhD only
1263	Research Associate, U. South Florida			A	RT	N		24	2	PhD	PhD only
1297	Asst Teaching Prof; Asst Dir MS Comput. Biol; Dir Special Progs Biol Sci, Carnegie Mellon U.			A	RT	N		24	4	PhD	PhD only
193	Instructor, Keio University, Japan		1	A	RT	N	Japan	25	3	MD/PhD	MD/PhD
511	Research Specialist, University of California San Francisco	1		A	RT	N		25	5	PhD	PhD only
933	Staff Research Investigator, Gladstone Institutes			A	RT	N		25	4	PhD	PhD only
534	Assistant Adjunct Professor of Medicine, School of Medicine, UCSF	1		A	RT	N		28	4	PhD	PhD only
928	Associate Professor of Public Health, Temple University, Philadelphia, PA			A	RT	N		28	3	PhD/MPH	PhD only
385	1st Assistant, Centre Hospitalier Universitaire Vaudois (CHUV), Switzerland		1	A	RT	N	Switzerland	30	6	PhD	PhD only
153	Scientist, Riken Center for Developmental Biology, Kobe, Japan		1	A	RT	N	Japan	31	6	MD/PhD	MD/PhD
562	Adjunct Assistant Professor, University of California San Francisco	1		A	RT	N		31	2	MD/PhD	MD/PhD
1207	Clinical Assistant Professor, Stanford University			A	RT	N		31	5	MD/PhD	MD/PhD
1408	Research Assistant Professor, Northeast Ohio Medical University			A	RT	N		31	4	MD/PhD	MD/PhD
67	Research Officer, The University of Queensland, Brisbane, Australia		1	A	RT	N	Australia	32	6	PhD	PhD only
243	Senior Scientist, CEA Genomic Institute National Genotyping Center FRANCE		1	A	RT	N	France	32	3	PhD	PhD only
548	Associate Specialist, University of California San Francisco	1		A	RT	N		32	5	PhD	PhD only
293	Research Scientist Chulabhorn Research Institute, Bangkok, Thailand (Postdoctoral Researcher, UCSF)		1	A	RT	N	Thailand	33	1	PhD	PhD only
609	Research Associate, Case Western Reserve University			A	RT	N		33	3	PhD	PhD only
265	Scientist, DTU, Denmark		1	A	RT	N	Denmark	34	4	PhD	PhD only
1216	Scientist, California Pacific Medical Center Research Institute			A	RT	N		35	1	PhD	PhD only
1388	Sr. Research scientist, Cannon Research Center, Charlotte, NC			A	RT	N		35	1	PhD	PhD only
8	Project Manager, Laboratoire d'excellence Who am I?, Université Paris Diderot		1	A	RT	N	France	36	3	PhD	PhD only
321	Staff investigator, University of Liege, Belgium		1	A	RT	N	Belgium	36	2	PhD	PhD only
991	research scientist at the Kaiser Division of Research			A	RT	N		37	4	ScD/MPH	PhD only
1068	Visiting Research Associate at California National Primate Research Center			A	RT	N		37	3	PhD	PhD only
1116	Research Assistant Professor, Department of Epidemiology, University of Michigan, Ann Arbor			A	RT	N		37	2	PhD	PhD only
433	Director of Health Services Research at the Institute on Aging, San Francisco; Assistant Adjunct Professor, Dept. of Social and Behavioral Sciences, UCSF; Lecturer, Gerontology, San Francisco State U.; Private Practice in San Bruno, CA	1		A	RT	N		38	2	PhD/RN	PhD only
1211	Research Economist, California Pacific Medical Center, San Francisco			A	RT	N		38	3	PhD	PhD only
952	Dir, Flow Cytometry/Immunology Core Lab, U of Arizona Coll of Medicine, Phoenix			A	RT	N		40	3	PhD	PhD only
355	Researcher, Univ. of Liege		1	A	RT	N	Belgium	41	2	PhD	PhD only
1400	Senior Research Scientist, Stanford Genome Technology Center,Stanford SofM			A	RT	N		41	1	PhD	PhD only
457	Specialist, Krogan Lab, UCSF	1		A	RT	N		42	5	PhD	PhD only
1177	Postdoc, Stowers Institute			A	RT	N		42	2	PhD	PhD only
846	Assistant Adjunct Professor, Div of Epidemiology, School of Public Health, UC Berkeley			A	RT	N		43	1	PhD/MOH/MSc	PhD only
1183	Postdoc, Duke			A	RT	N		45	1	PhD	PhD only
17	Scientist, INSERM, France		1	A	RT	N	France	46	1	PhD	PhD only
1045	Assistant Adjunct Professor, School of Natural Sciences, UC Merced, Lawrence Livermore National Lab			G	RT	N		46	6	PhD	PhD only
1361	Group Leader, Beijing Institute of Genomics, Chinese Academy of Sciences			A	RT	N		46	4	PhD	PhD only
411	Associate Research Scientist, UCSF	1		A	RT	N		47	5	PhD	PhD only
307	RIKEN, Research Scientist Japan		1	A	RT	N	Japan	49	5	PhD	PhD only
862	JT Pharma/GIVI Collaboration research contract			A	RT	N		49	4	PhD	PhD only
106	Research Scientist, Universidad Federal Rio de Janeiro, Brasil		1	A	RT	N	Brazil	52	4	PhD	PhD only
530	Staff Research Associate, UCSF	1		A	RT	N		53	1	PhD	PhD only
628	Lecturer, California State University, East Bay			A	RT	N		53	1	PhD	PhD only
1090	Associate Staff Scientist, Children's Hospital Oakland Research Institute			A	RT	N		53	3	PhD	PhD only
1264	Associate Staff Scientist, Children's Hospital Oakland Research Institute			A	RT	N		53	2	PhD	PhD only
107	Assistant Researcher, University of Kiel		1	A	RT	N	Germany	54	1	PhD	PhD only
219	Assistant Researcher, Brazilian National Cancer Institute		1	A	RT	N	Brazil	54	1	PhD	PhD only
568	Associate Specialist, UCSF	1		A	RT	N		54	6	PhD	PhD only
556	Associate Specialist, UCSF	1		A	RT	N		55	5	PhD	PhD only
366	Instructor, Beijing Medical School		1	A	RT	N	China	56	3	PhD	PhD only
1270	Research Associate, Northwestern U.			A	RT	N		56	2	PhD	PhD only
363	Senior Scientist, Japanese Foundation for the Cancer Research, Tokyo		1	A	RT	N	Japan	57	6	MD/PhD	MD/PhD
449	I-SPY-2 Trial Scientific Project Mgr, UCSF	1		A	RT	N		57	3	PhD	PhD only
592	Instructor, San Francisco State U			A	RT	N		58	2	PhD	PhD only
585	Adjunct Faculty, Merritt College & UC Berkeley Extension			A	RT	N		59	6	PhD	PhD only
1111	Career Scientist, U. of California, Berkeley			A	RT	N		59	4	PhD	PhD only
29	Research Scientist, Universite Pierre et Marie Curie, Paris, France		1	A	RT	N	France	60	3	PhD	PhD only
1239	postdoc, Penn State			A	RT	N		63	3	PhD	PhD only
304	Staff Scientist, Queensland Brain Institute, Australia		1	A	RT	N	Australia	64	1	PhD	PhD only
342	Staff Scientist, Katholieke University Belgium		1	A	RT	N	Belgium	64	3	PhD	PhD only
502	Research Specialist, UCSF, project director NCCAM-Funded P01	1		A	RT	N		65	2	PhD	PhD only
1165	High School Eduator at NYC Department of Education			G	SR	N		65	2	PhD	PhD only
861	Research Scientist, Kaiser Permanente, Oakland, CA (Investigator, Kaiser Permanente)			A	RT	N		66	0	PhD	PhD only
948	Research Scientist at Kaiser Permanente Northern California Division of Research			A	RT	N		66	1	PhD	PhD only
120	Scientist, Mount Sinai Hospital, Toronto		1	A	RT	N	Canada	67	2	PhD	PhD only
733	Research Associate, Stanford University			A	RT	N		67	1	PhD	PhD only
1394	Clinical Assistant Professor, University of Wisconsin School of Medicine and Public Health; Psychologist, Geriatrics and Primary Care, William S. Middleton Memorial VA Hospital			A	RT	N		68	2	PhD	PhD only
136	Senior Research Fellow, National Center for Global Health and Medicine, Tokyo, Japan		1	A	RT	N	Japan	70	4	PhD	PhD only
581	Research Scientist III Drinking Water and Radiation Laboratory Branch, Division of Food, Drug, and Radiation Safety, California Department of Public Health			G	RT	N		72	4	PhD	PhD only
1199	Preceptor, (teaching, no research)Molec. & Cellular Biology, Harvard U			A	RT	N		72	4	PhD	PhD only
1421	Research Scientist III, Microbiological Sciences, Food and Drug Laboratory Branch, Division of Food, Drug, and Radiation Safety, California Department of Public Health			G	RT	N		72	3	PhD	PhD only
185	Scientist, U. of Agricultural Sciences, Sweden		1	A	RT	N	Sweden	74	2	PhD	PhD only
460	Assistant Researcher, U. of California, San Francisco	1		A	RT	N		74	2	PhD	PhD only
525	Assistant Researcher, U. of California, San Francisco	1		A	RT	N		74	3	PhD	PhD only
239	Scientist, Tokyo Metropolitan University		1	A	RT	N	Japan	76	3	DSc	PhD only
738	Research Scientist, Ohio State University			A	RT	N		76	2	PhD	PhD only
1195	Senior Safety Officer, Vanderbilt University			A	RT	N		76	1	PhD	PhD only
1271	Adjunct Professor, Saint Mary’s College			A	RT	N		77	2	PhD	PhD only
423	Assistant Researcher, University of California San Francisco	1		A	RT	N		78	0	PhD	PhD only
811	Research Assistant Professor, Department of Biochemistry & Molecular Biology, University of New Mexico			A	RT	N		78	0	PhD	PhD only
492	Asst. Clinical Professor, UCSF	1		A	RT	N		79	2	PhD	PhD only
45	Scientist, Programa Gens I Malatia, Centre de Regulacio Genomica-CRG, Barcelona, Spain		1	A	RT	N	Spain	80	3	PhD	PhD only
1112	Associate Scientist, Department of Pathology, Washington University, St. Louis, MO			A	RT	N		80	3	PhD	PhD only
131	Genetic Epidemiologist/Marie Curie Fellow, Academic Opthalmology Team, King's College London, England		1	A	RT	N	England	81	0	MD/PhD	MD/PhD
519	Research Specialist University of California, San Francisco	1		A	RT	N		82	4	MD/PhD	MD/PhD
555	Associate Adjunct Professor, University of California, San Francisco	1		A	RT	N		83	3	PhD	PhD only
448	Research scientist, UCSF	1		A	RT	N		85	5	PhD	PhD only
303	Senior Scientist Advanced Radiation Technology Institute/Division for Biotechnology South Korea		1	A	RT	N	South Korea	86	4	PhD	PhD only
334	Research Scientist (PI), Molecular Bacteriology Section, National Institutes of Animal Health, Japan		1	G	RT	N	Japan	86	4	PhD	PhD only
1230	Assistant Professional Researcher, SF VA Medical Center			A	RT	N		86	6	PhD	PhD only
1366	Clin Lab Scientist Specialist			A	RT	N		87	5	PhD	PhD only
1167	Medical Student, University of Vermont			A	RT	N		88	6	PhD	PhD only
59	Research Associate, Imperial College, London		1	A	RT	N	England	89	2	PhD	PhD only
1233	Curriculum Fellow, Harvard Medical School, Dept. of Cell Biology			A	RT	N		90	3	PhD	PhD only
1002	Assistant Investigator, BSRI; Asst Adj Professor UCSF			A	RT	N		92	4	PhD	PhD only
1391	Statistician, Blood Systems Research Institute			A	SR	N		92	1	PhD	PhD only
196	Research Associate Scientist, McGill Univ., Canada		1	A	RT	N	Abu dabi	94	1	PhD	PhD only
655	INSERM, Stem Cell & Brain Research Inst, Lyon, France		1	G	RT	N	France	94	0	PhD	PhD only
1362	Manager, In Vitro Human Cell Types, Allen Institute for Brain Science			A	RT	N		94	2	MD/PhD	MD/PhD
1181	Postdoc, Palo Alto Medical Research Fdn. (Sr Res Analyst, Genentech )			A	RT	N		95	2	MD/PhD	MD/PhD
249	Research scientist, University of Porto		1	A	RT	N	Portugal	96	0	PhD	PhD only
1208	Staff Research Scientist, Gladstone Institutes			A	RT	N		96	5	PhD	PhD only
96	Institute of Biophysics, Academy of Sciences of the Czech Republic		1	A	RT	N	Czech Republic	97	3	PhD	PhD only
983	Research Scientist, Children’s Hospital, Philadelphia			A	RT	N		98	2	PhD	PhD only
1307	Neonatologist, Naval Hospital			G	SR	N		98	4	MD/PhD	MD/PhD
130	Attending Physician, Dept of Internal Medicine, Lapland Central Hospital, Rovaniemi, Finland (Assistant Professor, University of Oulu)		1	A	RT	N	Finland	99	2	MD/PhD	MD/PhD
72	Research Scientist, Hellenic Research Institute, Athens, Greece		1	A	RT	N	Greece	100	5	PhD	PhD only
150	Research Associate, Ewha University, South Korea		1	A	RT	N	South Korea	100	5	PhD	PhD only
503	Specialist, University of California San Francisco	1		A	RT	N		101	3	PhD	PhD only
1322	Postdoctoral Fellow at Houston Methodist Hospital			A	RT	N		101	1	PhD	PhD only
566	Staff Research Associate, UCSF	1		A	RT	N		103	7	PhD	PhD only
676	Research Associate, Division of Neonatology and Developmental Medicine, Stanford University			A	RT	N		104	2	PhD	PhD only
521	Assistant Adjunct Professor, Division of Cancer Epidemiology, UCSF	1		A	RT	N		105	2	PhD	PhD only
910	ORISE Fellow, FDA			G	RT	N		107	1	PhD	PhD only
1190	Clinical Assistant Professor, College of Pharmacy, Washington State University			A	RT	N		107	2	PharmD/PhD	PhD only
1432	Staff Scientist, NCI, NIH			G	RT	N		110	3	PhD	PhD only
931	Senior Scientific Curator, Candida Genome Database, Stanford University, Lab of Gavin Sherlock			A	RT	N		111	5	PhD	PhD only
1118	Associate Research Scientist at Mount Sinai St. Luke’s Behavioral Science Research Unit			A	RT	N		113	2	PhD	PhD only
412	Associate Specialist, University of California, San Francisco	1		A	RT	N		114	3	MD/PhD	MD/PhD
543	Assistant Clinical Professor, UCSF	1		A	RT	N		116	2	MD/PhD	MD/PhD
1241	Staff Scientist, Stanford Medical School			A	RT	N		117	3	PhD	PhD only
413	Assistant Adjunct Professor, Medicine, Diabetes Center, Univ. of CA, SF	1		A	RT	N		118	5	MD/PhD	MD/PhD
729	Researcher, University of California, Davis			A	RT	N		120	1	PhD	PhD only
737	Part-time Faculty, Quinnipiac University, Hamden, Connecticut			A	RT	N		125	2	PhD	PhD only
538	Assistant Adjunct Professor, UCSF	1		A	RT	N		127	1	PhD	PhD only
105	Instructor, Cambridge University		1	A	RT	N	England	128	3	PhD	PhD only
810	BSL3 Laboratory Manager, Stanley Lab, UC Berkeley			A	RT	N		130	3	PhD/MPH	PhD only
725	Staff Scientist Lawrence Berkeley National Laboratory, UC			G	RT	N		131	8	PhD	PhD only
856	Assistant Professor, Ohio State University			A	RT	N		131	4	PhD	PhD only
1372	Assistant Clinical Prof. Of Medicine, UC San Diego			A	RT	N		134	0	MD/PhD	MD/PhD
1182	Research Assistant Professor, Department of Neurology, University of Pennsylvania			A	RT	N		138	2	PhD	PhD only
520	Assistant Adjunct Professor, Psychiatry, UC San Francisco	1		A	RT	N		139	4	PhD	PhD only
1254	Protocal Specialist, NIDA Clinical Trials Network at EMMES Corp, Washington, DC			G	SR	N		139	3	PhD	PhD only
815	Research Scientist, Center for Genomics, Feinstein Institute for Medical Research			A	RT	N		140	2	PhD	PhD only
886	Associate Specialist, UC Berkeley			A	RT	N		140	4	PhD	PhD only
1252	Postdoctoral Fellow, Columbia U			A	RT	N		140	1	PhD	PhD only
436	Assistant (Adjunct) Professor – UCSF Department of Psychiatry; Researcher Psychologist – Palo Alto Medical Foundation Research Institute	1		A	RT	N		141	1	PhD	PhD only
1160	Postdoctoral Fellow, UCSD			A	RT	N		141	3	PhD	PhD only
117	Researcher,University of Oslo, Dept of Nursing Science		1	A	RT	N	Norway	142	0	PhD	PhD only
144	Faculty, University of Tampere, Finland (Adjunct Professor)		1	A	RT	N	Finland	142	4	PhD	PhD only
1392	Visiting Assistant Research Professor, U of Chicago			A	RT	N		144	5	PhD	PhD only
1291	Postdoctoral Fellow, UCSD			A	RT	N		145	5	PhD	PhD only
1437	Postdoctoral Fellow, Univ of Washington			A	T	N		145	1	PhD	PhD only
1319	Principal Scientific Programmer/Analyst, SRI International, Palo Alto			A	RT	N		146	2	PhD	PhD only
517	Assistant Clinical Professor, Laboratory Medicine, UCSF	1		A	RT	N		150	3	PhD	PhD only
359	External Member, Faculty of the University of Southampton, UK and Assistant Adjunct Professor, La Jolla Institute of Allergy & Immunology		1	A	RT	N	England	151	1	MD/PhD	MD/PhD
1234	Instructor, La Jolla Institute of Allergy & Immunology			A	RT	N		151	1	PhD	PhD only
1340	Lead Programmer Scientist, Human Genome Sequencing Center, Baylor College of Medicine			A	RT	N		154	2	PhD	PhD only
452	Assistant Clinical Professor, Department of Preventive and Restorative Dental Sciences, University of California, San Francisco	1		A	RT	N		157	1	PhD/DDS	PhD only
478	Research Specialist, UCSF	1		A	RT	N		158	7	PhD	PhD only
834	Instructor, Psychiatry & Behavioral Science-Child and Adolescent Psychiatry, Stanford			A	RT	N		160	3	PhD	PhD only
640	Lecturer & Clinical Generalist/Pharmacist, Ohio State University			A	RT	N		165	5	PhD/PharmD	PhD only
1028	Assistant Professor of Pathology & Ophthalmology, UCSD			A	RT	N		167	4	MD/PhD	MD/PhD
1085	Research Scientist, Ohio State University			A	RT	N		169	6	PhD	PhD only
1286	Associate Scientist, Temple University			A	RT	N		169	2	PhD	PhD only
441	Associate Specialist, UCSF	1		A	RT	N		172	1	PhD	PhD only
427	Associate Specialist, UCSF Dept. of Medicine	1		A	RT	N		179	4	MD/PhD	MD/PhD
1051	INSERM Scientist, Paris			A	RT	N		182	4	PhD	PhD only
1349	Biology Instructor, Laney College			A	RT	N		182	3	PhD	PhD only
488	Associate Adjunct Professor at UCSF School of Pharmacy	1		A	RT	N		185	4	PhD	PhD only
1169	Research Scientist, Neurosciences, UCSD			A	RT	N		186	2	PhD	PhD only
1412	Asst Clinical Prof of Pediatrics, UC Irvine			A	RT	N		197	3	MD/PhD	MD/PhD
569	Assistant Researcher, UCSF	1		A	RT	N		198	4	PhD	PhD only
490	Senior Statistician, UCSF	1		A	RT	N		205	1	PhD	PhD only
667	Lecturer, Indiana University			A	RT	N		209	2	PhD	PhD only
1370	Senior Research Scientist, Kent State University			A	RT	N		215	#VALUE!	PhD	PhD only
648	Clinical Assistant Professor, School of Nursing, University of Washington			A	RT	N		216	3	PhD	PhD only
1094	Affiliate Scientist to the Alcohol Research Group, Public Health Institute			A	RT	N		218	1	PhD	PhD only
497	Adjunct Instructor, UCSF Dept of Medicine	1		A	RT	N		221	3	MD/PhD equiv	MD/PhD
390	Adjunct Assistant Professor of Ophthalmology, UCSF	1		A	RT	N		224	5	PhD	PhD only
792	Assistant Scientist at California Pacific Medical Center Research Institute			A	RT	N		225	2	PhD/MPH	PhD only
482	Staff Psychologist, San Francisco VA Medical Center; H.S. Assistant Clinical Professor, UCSF	1		A	RT	N		227	4	PhD	PhD only
1205	Research Fellow, Department of Systems Biology at Harvard University; Consultant A-CUBE, Inc.			A	RT	N		250	4	PhD	PhD only
560	Staff Research Associate, UCSF	1		A	RT	N		255	8	PhD	PhD only
1413	Research Scientist, Dana Farber Cancer Institute, Harvard Medical School			A	RT	N		259	1	PhD	PhD only
484	Associate Specialist, Qizhi Tang's lab, UCSF	1		A	RT	N		262	5	PhD	PhD only
663	Senior Research Scientist, Institute of Human Development, University of California, Berkeley			A	RT	N		265	2	PhD	PhD only
631	Instructor, Department of Pediatric Surgery, University of Texas, Health Science Center, Houston TX			A	RT	N		267	4	PhD	PhD only
532	Associate Professor in Residence Anesthesia UCSF	1		A	RT	N		272	1	MD/PhD	MD/PhD
1032	Res. Assoc, CWRU			A	RT	N		273	3	PhD	PhD only
515	Core Specialist, UCSF Liver Center	1		A	RT	N		275	1	PhD	PhD only
62	Project Leader, mAb Formulation, Adocia, Lyon, France		1	I	RT		France	1	3	PhD	PhD only
224	MD-PhD Student Mahidol University, Thailand		1	A	T		Thailand	1	2	PhD	PhD only
251	Neurosurgeon & Instructor, St. George's University, UK		1	A	SR		England	1	1	MD/PhD	MD/PhD
332	Staff Doctor, Nephrology Division Tokyo Metropolitan Hiroo Hospital, Japan		1	A	SR		Japan	1	2	PhD	PhD only
381	Medical Student Thailand		1	A	T		Thailand	1	3	PhD	PhD only
736	Senior Research Associate Genentech, Inc.			I	RT			1	5	PhD	PhD only
748	Manager Genzyme Corp.			I	RT			1	2	PhD	PhD only
845	Head of R and D, Rallis, Ltd in India		1	I	RT		India	1	1	PhD	PhD only
1109	Investigator II at Novartis			I	RT			1	1	PhD	PhD only
1145	scientist, Pharm			U	U			1	3	PhD	PhD only
1273	Innovative Scientist, Multidisciplinary Research Experience; Specialize in Analytical and Bioanalytical Chemistry			I	RT			1	9	PhD	PhD only
1317	Medical Resident Harvard University			A	T			1	9	PhD	PhD only
1418	Senior Research Associate, Genentech			I	RT			1	5	PhD	PhD only
483	HR Academic Generalist, UCSF	1		A	NS			2	2	PhD/MPH	PhD only
600	Senior Research Associate, Sociometrics Corp.			I	RT			2	2	PhD	PhD only
615	Research Associate, Harder and Company Social Impact Consulting & Community Research, San Francisco, CA			I	RT			2	2	PhD	PhD only
671	Associate Director, Global Health Economics and Outcomes Research, Teva Neuroscience (Co-I, R01 NIAAA)			I	SR			2	1	PhD	PhD only
109	Ophthalmologist, University of Oulu, Finland		1	A	SR		Finland	3	1	PhD	PhD only
280	Clinical Nephrologist, Hôpital Tenon, Paris		1	A	SR		France	3	3	PhD	PhD only
466	Postdoc, UCSF	1		A	T			3	3	PhD	PhD only
762	Research Associate, Genentech Inc			I	RT			3	6	PhD	PhD only
898	Scientific Program Manager, Stanford Cancer Institute			A	SR			3	3	PhD	PhD only
1197	Senior Scientist, Bayer Healthcare			I	RT			3	3	PhD	PhD only
1268	Research scientist Didimi Inc., Berkeley CA			I	RT			3	5	PhD	PhD only
1288	Senior scientist, FibroGen, Inc.			I	RT			3	4	PhD	PhD only
1290	Senior Research Biologist, Merck Research Laboratories, Rahway, NJ			I	RT			3	5	PhD	PhD only
1379	Senior Scientist , BioRad Corp., Hercules CA			I	RT			3	3	PhD	PhD only
1403	Scientist, Genentech, Inc			I	RT			3	4	PhD	PhD only
238	Scientist, MedPlant Genetics, Spain		1	I	RT		Spain	4	2	MD/PhD	MD/PhD
340	Scientist, Sanofi Pasteur, Lyon, France		1	I	RT		France	4	1	PhD	PhD only
372	Lab Head, Cell Line Development, Cevec Pharmaceuticals, Cologne, Germany		1	I	RT		Germany	4	5	PhD	PhD only
649	Scientist, Protein Design Labs			I	SR			4	6	PhD	PhD only
660	Postdoctoral Researcher, University of Southern California			A	T			4	1	PhD	PhD only
714	Research Scientist II, SRI International			N	RT			4	5	PhD	PhD only
801	Research Scientist, Genethon			I	RT			4	3	PhD	PhD only
887	Senior Policy Advisor, National Security and International Affairs, The White House			G	SR			4	2	PhD	PhD only
938	Research Scientist, Roche			I	RT			4	1	PhD	PhD only
996	Scientist, Protein Design Labs			I	RT			4	5	PhD	PhD only
1026	Project Leader, The Boston Consulting Group			I	NS			4	2	MD/PhD	MD/PhD
1077	Associate, McKinsey & Co.			I	NS			4	2	PhD	PhD only
1097	Scientist, Immune Function R&D, BD Biosciences			I	RT			4	3	PhD	PhD only
1127	Senior Scientist, Bioseek, Inc.			I	RT			4	3	PhD	PhD only
1245	Principal Owner of DBA Contra Costa Oncology			I	SR			4	5	MD/PhD	MD/PhD
1277	Scientist, Sea Lane Biotechnologies, Inc.			I	RT			4	5	PhD	PhD only
1375	Scientist, Stem CentRx			I	RT			4	1	PhD	PhD only
431	Pathology Resident, Immunologist, UCSF	1		A	T			5	4	PhD	PhD only
599	Staff Scientist, Pacific Biosciences, Menlo Park, California			I	RT			5	2	PhD	PhD only
607	Staff scientist, Rinat/Pfizer, South San Francisco			I	RT			5	6	PhD	PhD only
656	Consultant and writer, San Francisco, CA;			I	SR			5	10	PhD	PhD only
848	Private Practice, Summit Hospital, Oakland, California			O	SR			5	0	MD/PhD	MD/PhD
912	Staff Scientist, Pacific Biosciences, Menlo Park, CA			I	RT			5	2	PhD	PhD only
997	Staff Scientist, Genentech, South San Francisco, CA			I	RT			5	2	PhD	PhD only
1080	Director, Immunology at Five Prime Therapeutics, San Francisco, CA			I	RT			5	7	PhD	PhD only
1088	Scientist, Dendreon Corporation, Seattle, WA			I	RT			5	3	PhD	PhD only
1206	Senior Scientist, Amgen Corporation, South San Francisco			I	RT			5	5	PhD	PhD only
1433	Senior Scientist, PCT, Palo Alto, CA			I	RT			5	9	PhD	PhD only
233	Senior Postdoctoral Researcher, VIB, Flanders, Belgium		1	A	T		Belgium	6	5	PhD	PhD only
306	Postdoctoral Fellow, The University of Queensland, Australia		1	A	T		Australia	6	4	PhD	PhD only
778	Co-Founder, Mission Bio, Inc.			I	RT			6	7	PhD	PhD only
36	Senior Manager, New Products & Features, Abcam Plc, Cambridge, UK		1	I	SR		England	7	2	PhD	PhD only
322	Postdoctoral Fellow, Cellular and Biomedical Sciences, Universities of Zürich and Bern, Switzerland		1	A	T		Switzerland	7	2	PhD	PhD only
495	Unknown			U	U			7	5	PhD	PhD only
603	Biotechnology Medical Director, Berkeley Heartlab (Celera)			I	RT			7	2	MD/PhD	MD/PhD
1147	Scientist, Roche Laboratories			I	RT			7	1	PhD	PhD only
1276	Biotechnology Professional, SF Bay Area			I	SR			7	3	PhD	PhD only
1312	Scientist, Genentech			I	RT			7	2	PhD	PhD only
1325	Researcher, Abbott Labs			I	RT			7	3	PhD	PhD only
22	Senior Scientist, AIMM Therapeutics, Amsterdam		1	I	RT		Netherlands	8	3	PhD	PhD only
119	Medical Postdoctoral Fellow, University Medical Center Utrecht		1	A	T		Netherlands	8	3	MD/PhD	MD/PhD
216	Postdoctoral Fellow, Karolinska Institute, Stockholm		1	A	T		Sweden	8	2	PhD	PhD only
267	Research Scientist, Emerillon Therapeutics, Montreal		1	I	RT		canada	8	3	PhD	PhD only
608	Physician, Kaiser Hospital SF			A	SR			8	5	MD/PhD	MD/PhD
626	Director, Clinical Research, Virology, Roche Diagnostics			I	RT			8	5	MD/PhD	MD/PhD
773	Scientist, GSK HIV Discovery Group			I	RT			8	4	PhD	PhD only
985	AAAS Fellow, Science & Technology Advisor, Middle East Bureau at USAID			G	SR			8	1	PhD	PhD only
23	Scientist, Glaxo-Smith Kline, Cambridge, UK		1	I	RT		England	9	3	PhD	PhD only
728	Senior Scientist, Integral Molecular, Inc. Philadelphia, PA			I	RT			9	1	PhD	PhD only
732	Attending Physician, Kaiser Foundation, Portland, OR			A	SR			9	2	MD/PhD	MD/PhD
993	Research Scientist, Medarex, Inc. Mountain View, CA			I	RT			9	4	PhD	PhD only
1121	Executive Medical Director, Amgen, Inc., Los Angeles, CA			I	RT			9	2	MD/PhD	MD/PhD
1430	Senior Research Associate, Genentech, Inc., South San Francisco, CA - Assistant Adjunct at UCSF			I	RT			9	6	PhD	PhD only
157	Research Scientist in Shionogi & Co., Ltd., Japan		1	I	RT		Japan	10	1	PhD	PhD only
211	Astellas Pharma Inc., Tokyo, Japan		1	I	RT		Japan	10	1	PhD	PhD only
323	Senior Ethnopharmaology Scientist, GlaxoSmithKline, Australia		1	I	RT		Australia	10	2	PhD	PhD only
373	Laboratory Head, Bayer HealthCare, Germany		1	I	RT		Germany	10	2	PhD	PhD only
604	Research Scientist I, Roche Palo Alto			I	RT			10	5	PhD/PharmD	PhD only
709	Manager, Clinical Pharmacology, Pfizer Oncology Business Unit			I	SR			10	2	PhD	PhD only
802	Principal Scientist Pfizer Inc.			I	RT			10	4	PhD	PhD only
924	Senior DNA Engineer, Complete Genomics, Inc			I	RT			10	1	PhD	PhD only
1305	Senior Scinetist, Pharmacokinetic Research Laboratories, Research Division, Kyowa Hakko Kirin Co., Ltd			I	RT			10	1	PhD	PhD only
1422	Associate Scientist, Genentech Inc.			I	RT			10	2	PhD	PhD only
1423	Manager, Global Research and Development, Pfizer			I	SR			10	2	PhD	PhD only
13	Staff Scientist, Novartis, Basel, Switzerland		1	I	RT		Switzerland	11	3	PhD	PhD only
194	Postdoctoral Fellow, University of London, England		1	A	T		England	11	1	PhD	PhD only
220	Physician, Tachikawa Kyosai Hospital Japan		1	A	SR		Japan	11	1	PhD	PhD only
797	Postdoctoral Fellow Scientist, Eli Lilly			I	T			11	7	PhD	PhD only
1339	Biotechnology consultant,			U	SR			11	2	PhD	PhD only
1409	Principal Research Scientist, Hanwha Chemical Bio R&D Center, San Diego area			I	RT			11	5	PhD	PhD only
616	Scientist, Stem CentRx, South San Francisco, CA			I	RT			12	4	PhD	PhD only
715	Dermatologist, El Camino Hospital, Mt. View, CA			N	SR			12	2	MD/PhD	MD/PhD
723	Director, Project Champion, Teva Pharmaceutical Industries, Netanya, Israel			I	RT			12	4	PhD	PhD only
1187	Scientist, Genentech			I	RT			12	6	PhD	PhD only
590	Senior Research Associate, Genentech			I	RT			13	2	PhD	PhD only
977	Investigator, Novartis (HHMI)			I	RT			13	6	PhD/MPH	PhD only
1100	Research Scientist, Codexis			I	RT			13	4	PhD	PhD only
1367	NIH Policy Internship			G	T			13	3	PhD	PhD only
76	Scientist, RD manager, Galil Genetic Analysis		1	I	RT		Israel	14	4	PhD	PhD only
370	Corporate Partnerships Senior Associate, Imperial College, UK		1	A	SR		England	14	2	PhD	PhD only
610	Research Scientist, Applied Biosystems			I	RT			14	6	PhD	PhD only
636	Scientist, Taxon Biosciences			I	RT			14	1	PhD	PhD only
670	Scientific writer, Depomed, Inc			I	SR			14	8	PhD	PhD only
787	Thermo-Fischer, Japan		1	I	SR		Japan	14	5	PhD	PhD only
831	Research Scientist, Paratek Pharmaceuticals			I	RT			14	4	PhD	PhD only
925	Teaching			O	SR			14	2	PhD	PhD only
973	Scientist, Bayer Pharmaceuticals			I	RT			14	9	PhD	PhD only
635	Scientist, Novo Nordisk Pharma. Seattle, WA			I	RT			15	4	PhD	PhD only
637	Medical Director at Amgen			I	SR			15	2	MD/PhD	MD/PhD
642	Scientist, Bristol Myers Squibb, Redwood City, CA			I	RT			15	5	PhD	PhD only
896	Business - President at High Tree Commercial Real Estate			I	NS			15	7	PhD	PhD only
1301	Staff Scientist, Genentech, South San Francisco, CA			I	RT			15	5	PhD	PhD only
1435	Scientist StemRD, Inc Burlingame, CA			I	RT			15	5	PhD	PhD only
783	Scientist Elan Biopharmaceuticals Corp.			I	RT			16	7	PhD	PhD only
832	Postdoctoral Fellow, Neurology Northwestern University			A	T			16	4	PhD	PhD only
851	Scientist Pfizer Corp.			I	RT			16	5	PhD	PhD only
1021	Associate Director Intrexon Corporation			I	RT			16	6	PhD	PhD only
1275	Clinician California-Santa Clara Valley Medical Center			A	SR			16	2	MD/PhD	MD/PhD
1431	Scientist Amgen, Inc.			I	RT			16	4	PhD	PhD only
125	McKinsey-Europe, Berlin		1	I	NS		Germany	17	2	PhD	PhD only
149	Niigata University		1	A	U		Japan	17	1	PhD	PhD only
621	Scientist II, Discovery Research, Biogen			I	RT			17	2	PhD	PhD only
780	Private Practice			O	SR			17	3	MD/PhD	MD/PhD
964	Post-Baccalaureate Health Professions Program Program Director, UC Berkeley			A	SR			17	4	PhD	PhD only
968	Prog. Dir. Health Sci., UC Berkeley extension			A	SR			17	4	PhD	PhD only
1346	Postdoc, NIH			G	T			17	4	PhD	PhD only
252	Scientist, Innate Pharma, Paris, France; Associate Scientist, Nuvelo, Inc., San Carlos, CA		1	I	RT		France	18	7	PhD	PhD only
869	Scientist, Nuvelo, Inc., San Carlos, CA			I	RT			18	3	PhD	PhD only
919	Postdoctoral Associate, Baylor College of Medicine			A	T			18	3	MD/PhD	MD/PhD
930	Scientist, Biotech Industry			I	RT			18	6	PhD	PhD only
1035	Scientist, Novartis			I	RT			18	4	PhD	PhD only
1046	Scientist, BioMarin Pharma, Novato, CA			I	RT			18	4	PhD	PhD only
1176	Scientist, Genentech, Inc			I	RT			18	4	PhD	PhD only
1265	CoFounder and CEO, TriMod Therapeutics			I	SR			18	3	PhD	PhD only
1390	Director, Bus Devel TOS, Champions of Oncology, Inc.			I	SR			18	7	PhD	PhD only
1397	Research Associate, Genentech			I	RT			18	4	PhD	PhD only
577	Resident, University of California San Francisco	1		A	T			19	5	MD/PhD	MD/PhD
1013	Senior Scientist (Specialist), BN-Immunotherapeutics			I	RT			20	3	PhD	PhD only
1044	Senior Scientist, BioMarin Pharmaceutical Inc.			I	RT			20	3	PhD	PhD only
1084	Senior Scientist, International AIDS Vaccine Initiative, New York, New York			N	SR			20	3	PhD	PhD only
1229	Staff Scientist, Monogram Biosciences, Inc., So. SF. (Research Scientist, Monogram Bioscience)			I	RT			20	3	PhD	PhD only
218	Intellectual Property Manager, Cancer Research UK		1	A	SR		England	22	3	PhD	PhD only
691	Consultant, WWMR, Inc.			I	SR			22	3	PhD	PhD only
1081	LEK Consulting			I	NS			22	2	PhD	PhD only
1102	Senior Director of Disease Biology & Translational Medicine, Xoma Corporation			I	RT			22	5	PhD	PhD only
1242	Scientist, Xoma Corporation			I	RT			22	2	PhD	PhD only
1342	Investigator III/Senior Scientist, Novartis			I	RT			22	3	PhD	PhD only
1384	Scientist,Genentech			I	RT			22	4	PhD	PhD only
1385	Senior Scientist CoGenesys Inc			I	RT			22	4	PhD	PhD only
1419	Medical Resident, Kingsbrook Jewish Medical Center			N	T			22	3	MD/PhD	MD/PhD
77	Research Scientist Syngenta UK		1	I	RT		England	23	4	PhD	PhD only
659	Coursera			I	SR			23	2	PhD	PhD only
885	Incyte Pharmaceuticals			I	RT			23	2	PhD	PhD only
939	Hoffman LaRoche			I	RT			23	4	PhD	PhD only
956	Xenotech			I	RT			23	4	PhD	PhD only
1092	NIH			G	U			23	4	PhD	PhD only
1173	Investigtor, GlaxoSmithKline			I	RT			23	2	PhD	PhD only
1380	Principal Scientist at Amyris			I	RT			23	4	PhD	PhD only
237	Scientific Coordinator, Worldwide Anti-malarial Resistance Network at Oxford U., UK		1	N	SR		England	24	2	PhD	PhD only
740	Senior Toxicologist, SafeBridge Consultants			I	RT			24	5	PhD/DABT	PhD only
1244	Sr Mgr, Medical Writing, GlaxoSmithKline			I	SR			24	7	PhD	PhD only
1262	Staff, FDA			G	U			24	5	PhD	PhD only
377	Chief of Division of Pediatrics Cardiology, Keio University, Japan		1	A	SR		Japan	25	6	MD/PhD	MD/PhD
917	Scientist, Eli Lilly			I	RT			25	3	PhD	PhD only
989	Director of Epidemiology, Planning and Evaluation at Contra Costa Health Services			G	SR			26	4	PhD	PhD only
1256	Associate Scientist, Agensys/Astellas Pharma Inc.			I	RT			26	5	PhD	PhD only
1440	Product Manager, Clinical Genomics Personalis, Inc.			I	SR			26	2	PhD	PhD only
308	Chief Scientist, Ajinomoto Inc., Japan		1	I	RT		Japan	27	2	PhD	PhD only
716	Senior Scientist, diaDexus			I	RT			27	6	PhD	PhD only
841	Associate, Kilpatrick Townsend & Stockton LLP			I	SR			27	6	PhD	PhD only
911	Scientist II, CytomX Therapeutics			I	RT			27	7	PhD	PhD only
1007	Scientist, NanoTemper Technologies GmbH			I	RT			27	3	PhD	PhD only
1225	Scientist, ProLynx, Hayward, CA			I	RT			27	5	PhD	PhD only
1285	Regulatory Affairs Specialist, Medtronic, Inc.			I	SR			27	4	PhD	PhD only
1292	Project Leader, GlaxoSmithKline			I	SR			27	2	PhD	PhD only
1299	Scientist, Amgen			I	RT			27	5	PhD	PhD only
1429	ACME Biosciences Inc. Palo Alto, CA			I	U			27	2	PhD	PhD only
97	Senior Project Officer, International Union Against Tuberculosis and Lung Disease, Beijing, China		1	N	SR		China	28	2	PhD	PhD only
907	Analyst, The Mellman Group, Washington DC			I	NS			28	1	PhD	PhD only
80	Postdoctoral Fellow Weizmann Institute of Science, Israel		1	A	T		Israel	29	2	PhD	PhD only
103	Postdoctoral Researcher Université libre de Bruxelles, Belgium (Researcher, University of Brussels, Belgium, Supported by University of Belgium)		1	A	T		Belgium	29	4	PhD	PhD only
849	Postdoctoral Fellow Fred Hutchinson Cancer Research Center			A	T			29	3	PhD	PhD only
946	Scientific Analyst at Morrison & Foerster LLP			I	SR			29	3	PhD	PhD only
1424	Research Scientist Synta Pharmaceuticals Corp.			I	RT			29	2	PhD	PhD only
1436	Project Manager Thermofisher Scientific			I	SR			29	1	PhD	PhD only
518	Clinical Pharmacist, University of California San Francisco	1		A	SR			30	2	PhD	PhD only
584	Scientist, Codexis			I	RT			30	4	PhD	PhD only
672	Scientist, OSI Pharmaceuticals			I	RT			30	4	PhD	PhD only
827	Scientist, Roche			I	RT			30	4	PhD	PhD only
915	Chief Resident, Brigham & Women's Hospital			A	SR			30	2	MD/PhD	MD/PhD
1061	Scientist, Genentech, Inc			I	RT			30	5	PhD	PhD only
1210	Scientist, Carmot			I	RT			30	5	PhD	PhD only
1221	Scientist, Genentech, Inc			I	RT			30	2	PhD	PhD only
1316	Founder, Catalyst Biosciences			N	SR			30	3	PhD	PhD only
1373	Scientist, Genencor, Inc			I	RT			30	4	PhD	PhD only
221	Research Coordinator, Univ Copenhagen		1	A	SR		Denmark	31	7	PhD	PhD only
710	Site Coordinator, Science,Club for Girls, Newton, MA			N	SR			31	6	PhD	PhD only
1018	Scientist, Genentech Inc			I	RT			31	1	MD/PhD	MD/PhD
1052	Scientist, Applied Biosystems			I	RT			31	5	PhD	PhD only
1151	Scientist, Genentech, Inc,			I	RT			31	5	PhD	PhD only
1185	Investigator II, Novartis			I	RT			31	4	PhD	PhD only
175	Staff Physician, National University Hospital, Singapore		1	A	SR		Malaysia	32	5	MD/PhD	MD/PhD
1011	Senior Scientist, CDx Partnerships, Epic Sciences, Inc.			I	RT			32	5	PhD	PhD only
1257	Patent Attorney, Morrison & Foerster, LLP			I	NS			32	2	PhD	PhD only
1351	Chemist IHC-QC , Thermo Fisher Scientific			I	RT			32	4	PhD	PhD only
767	Clinician, Private Practice, California Pacific Medical Center			O	SR			33	3	MD/PhD	MD/PhD
1404	Senior Research Scientist Agilent Technologies			I	RT			33	2	PhD	PhD only
202	Gladstone Institute Warner Greene's lab, Associate, McKinsey & Company, Spain (consultant)		1	I	NS		Spain	34	1	PhD	PhD only
619	Scientist, Genentech			I	RT			34	4	PhD	PhD only
890	Senior Scientist, Novartis Vaccines			I	RT			34	8	PhD	PhD only
1389	Genecure, Atlanta, GA			I	U			34	3	PhD	PhD only
113	Sr Scientist, Novartis-Shanghai, China		1	I	RT		China	35	3	PhD	PhD only
365	Chinese FDA, Beijing		1	G	U		China	35	2	PhD	PhD only
582	Extended Sick Leave			U	U			35	5	PhD	PhD only
906	Scientist, Prometheus Labs			I	RT			35	2	PhD	PhD only
957	Sr. Scientist, Pfizer			I	RT			35	2	PhD	PhD only
961	Fellow, Scripps Rese. Institute			A	T			35	2	PhD	PhD only
1024	Sr. Scientist, Millenium/Takeda			I	RT			35	5	PhD	PhD only
1143	Scientist, Industry			I	RT			35	2	PhD	PhD only
275	Postdoctoral fellow, Cancer Research U.K.		1	A	T		United Kingdom	36	2	PhD	PhD only
761	Research Scientist, Roche Pharma.			I	RT			36	3	PhD	PhD only
782	Scientist, Regeneron Corp			I	RT			36	4	PhD	PhD only
940	MBA Program, Stanford University			O	T			36	4	PhD	PhD only
1243	Postdoctoral fellow at NIH			G	T			36	1	PhD	PhD only
1308	Hematology Oncology Fellow Fox Chase Cancer Center			A	T			36	1	MD/PhD	PhD only
674	Clinical Psychologist, Fort Drum			O	SR			37	3	PhD	PhD only
852	Private Practice			O	SR			37	2	PhD	PhD only
879	Director of Research Operations, HopeLab			N	SR			37	2	PhD	PhD only
969	Survey Research Manager, 23andMe			I	SR			37	1	PhD	PhD only
74	Advising Economist, Parliament, London, United Kingdom		1	G	NS		England	38	2	PhD	PhD only
941	Director, International Tobacco Control Research, American Cancer Society			N	SR			38	2	PhD	PhD only
1306	Researcher, Consulting Firm, Santa Barbara, CA			I	SR			38	1	PhD	PhD only
680	Senior Scientist, Computational Biology, Abraxis Bioscience, Los Angeles, CA			I	RT			39	4	PhD	PhD only
987	Research Scientist, Merck Alcon (Texas)			I	RT			39	7	PhD	PhD only
1006	Scientist , Pfizer			I	RT			39	3	PhD	PhD only
1063	Associate Professor, University of Washington			I	RT			39	4	PhD	PhD only
174	Principal researcher, Head of target development team Drug Research & Development Center CGK Co., Ltd. / Korean Bioventure Capital		1	I	RT		South Korea	40	4	PhD	PhD only
349	Post doctoral fellow, Barcelona Spain		1	A	T		Spain	40	2	PhD	PhD only
589	Internal Medicine Physician, Kaiser Permanente San Francisco			A	SR			40	3	MD/PhD	MD/PhD
976	Senior Scientist, Biorad			I	RT			40	2	PhD	PhD only
1196	Senior Director., Clinical, Pfizer			I	SR			40	4	MD/PhD	MD/PhD
1309	Independent Consultant, life science, cancer biology, research, drug devel			I	SR			40	4	PhD	PhD only
1416	Senior Scientist, Senomyx, Inc. La Jolla, CA			I	RT			40	4	PhD	PhD only
1227	Physician. Sutter Health, Sacramento			N	SR			41	3	MD/PhD	MD/PhD
682	Director, SiaMed Xpress			I	SR			42	3	PhD	PhD only
855	Pediatrician, Atlanta, GA			O	SR			42	3	PhD	PhD only
1104	Medical Science Liaison, Sevier			I	SR			42	1	PhD	PhD only
1115	Founder and Chief Scientific Officer, Advanced Genetic Systems			I	RT			42	5	PhD	PhD only
1355	Sr. Staff Scientist at Life Technologies			I	RT			42	4	PhD	PhD only
1398	Scientist, Bioassay Systems			I	RT			42	3	PhD	PhD only
58	Laboratory Director, Clinton Foundation (Liberia)		1	N	SR		Liberia	43	2	PhD	PhD only
613	Investigator, Vector Technologies Group, Novartis Vaccines and Diagnostics			I	RT			43	2	PhD	PhD only
891	Independent Consultant, Durango, CO			I	U			43	3	PhD	PhD only
1152	Global Health Consultant			I	SR			43	7	PhD	PhD only
1189	Scientist, Gene Therapy Division, Berlex BioSciences			I	RT			43	2	PhD	PhD only
1198	Chief Scientific Officer at Avatar Energy, LLC			I	RT			43	2	PhD	PhD only
1258	Ellison Medical Foundation (now known as The Lawrence Ellison Foundation)			N	SR			43	4	PhD	PhD only
30	Oncology Resident, Netherlands Cancer Inst., Amsterdam		1	A	SR		Netherlands	44	2	MD/PhD	MD/PhD
650	Mgr/Sr Mgr, Regional Rsch Svcs, Allergan Medical Affairs			I	SR			44	2	PhD	PhD only
708	Post-Doctoral Researcher, Genentech Inc.			I	T			44	3	PhD	PhD only
788	Scientist, Bristol-Meyers Squibb			I	RT			44	5	PhD	PhD only
1105	Scientist, Medarex			I	RT			44	2	PhD	PhD only
630	Scientist, 5 Prime Corp.			I	RT			45	4	PhD	PhD only
652	Research Scientist, System Biosciences, International			I	RT			45	4	PhD	PhD only
693	Maternity leave			U	NS			45	3	PhD	PhD only
760	Scientist, Functional Genetics, Gaithersberg, MD			I	RT			45	4	PhD	PhD only
966	Regulatory Affairs Specialist, Accuray, Sunnyvale, CA			I	SR			45	2	PhD	PhD only
1345	Medical Science Liaision at Incyte			I	SR			45	2	PhD	PhD only
1386	Medical Science Liaison at Amylin Pharmaceuticals			I	SR			45	1	PhD	PhD only
327	Senior Scientist, Daichi Pharma		1	I	RT		?	47	2	PhD	PhD only
751	Senior Scientist, Redwood Biosciences			I	RT			47	5	PhD	PhD only
1093	Senior Scientist, Bioseek			I	RT			47	4	PhD	PhD only
1281	Senior Scientist, Fibrogen Corporation			I	RT			47	2	PhD	PhD only
932	Neurology Resident, Univ. of Chicago			A	SR			48	4	MD/PhD	MD/PhD
254	Postdoc, Center for Genomic Research, Spain		1	A	T		Spain	49	4	PhD	PhD only
645	Mgr, Reagent Mfg & QC, Pacific Biosciences			I	SR			49	7	PhD	PhD only
683	Scientist, Gilead, HIV research			I	RT			49	5	PhD	PhD only
965	Senior Research Associate at Genentech			I	RT			49	4	PhD	PhD only
1214	Scientist II at Stem CentRx			I	RT			49	7	PhD	PhD only
692	Director, External Innovation, Sanofi-Aventis			I	SR			50	10	PhD	PhD only
1106	Principal Scientist, Pfizer			I	RT			50	4	PhD	PhD only
1294	Scientist, Novartis, Cambridge, MA			I	RT			50	6	PhD	PhD only
1314	Western Business Manager, ChanTest Corporation			I	SR			50	5	PhD	PhD only
895	Staff Scientist II, Amyris			I	RT			51	5	PhD	PhD only
909	Staff Scientist, Amgen			I	RT			51	5	PhD	PhD only
1103	Scientist, Amyris Inc.			I	RT			51	6	PhD	PhD only
1333	Fundraiser for the San Francisco AIDS Coalition			N	NS			51	0	PhD	PhD only
32	Chemist, Novo Nordisk A/S		1	I	RT		Denmark	52	5	PhD	PhD only
901	Scientist, Edison Pharmaceuticals			I	RT			52	5	PhD	PhD only
713	Assistant Staff Scientist, Children's Hospital Oakland Research Institute			N	RT			53	3	PhD	PhD only
795	Medical Affairs Manager in Nutritional Science and New Business, Bayer Healthcare			I	SR			53	2	PhD	PhD only
1067	Director, Systems Biology, Sage Bionetworks			I	RT			53	2	PhD	PhD only
142	Scientist in Biotechnology Company, North Korea		1	I	RT		North Korea	54	2	PhD	PhD only
580	Principal Scientist, Merck Serono			I	RT			54	2	PhD	PhD only
611	Scientist, Theravance Pharmaceuticals			I	RT			54	3	PhD	PhD only
820	Scientist, Qiagen			I	SR			54	3	PhD	PhD only
990	Senior Scientist, BioRad			I	RT			55	3	PhD	PhD only
1399	Research Scientist, Genentech			I	RT			55	5	PhD	PhD only
975	Scientist, Vaxart biotech, SF, CA			I	RT			56	4	PhD	PhD only
982	Resident in Pathology, University of Maryland Medical Center			A	SR			56	6	PhD	PhD only
1049	Asst Director IBD, Genentech			I	RT			56	5	MD/PhD	MD/PhD
573	Senior Resident, Radiation Oncology, UCSF	1		A	T			57	2	MD/PhD	MD/PhD
747	Group Leader, Hybrigenics			I	RT			57	4	PhD	PhD only
916	Scientist, Xoma Corp, Berkeley, CA			I	RT			57	2	PhD	PhD only
992	Principal Scientist, DiscoveRx, Fremont, CA			I	RT			58	5	PhD	PhD only
1064	Technical consultant, Miltenyi Biotech. Auburn, CA			I	SR			58	6	PhD	PhD only
25	Product Manager, heipha GmbH/Merck Millipore, Germany		1	I	SR		Germany	59	3	PhD	PhD only
854	Research Scientist, Dupont			I	RT			59	7	PhD	PhD only
1194	Scientist, DuPont (Genencor)			I	RT			59	6	PhD	PhD only
46	Postdoctoral Fellow, University Southern Europe, Barcelona, Spain		1	A	T		Spain	60	5	PhD	PhD only
955	Scientist, Portola Pharmaceuticals, South San Francisco, CA			I	RT			61	4	PhD	PhD only
1099	Scientist, MediImmune Corp, Bethesda, MD			I	RT			61	5	PhD	PhD only
1417	Scientist, Cell Signaling Corp, San Diego, CA			I	RT			61	7	MD/PhD	MD/PhD
666	School teacher			O	SR			62	5	PhD	PhD only
745	School teacher			G	SR			62	2	PhD	PhD only
980	Postdoctoral Researcher, NIDCR, Bethesda, MD			G	T			62	4	PhD	PhD only
1293	Senior Research Associate, Genentech			I	RT			62	4	PhD	PhD only
138	senior postdoc, Netherlands Cancer Institute		1	A	T		Netherlands	63	3	PhD	PhD only
601	Scientist, Sirna-Merck			I	RT			63	1	PhD	PhD only
752	Scientist, Genentech			I	RT			63	1	PhD	PhD only
880	Scientist, Illumina			I	RT			63	1	PhD	PhD only
920	Postdoc, MD Anderson TX			A	T			63	2	PhD	PhD only
161	Patent Examiner, Korean Intellectual Property Office		1	G	SR		South Korea	64	4	PhD	PhD only
225	Scientist, Qiagen, Germany		1	I	RT		Germany	64	2	PhD	PhD only
264	Scientist, Max-Planck-Institute, Berlin, Germany--> Clinical Supply Coordinator PAREXEL		1	I	SR		Germany	64	5	PhD	PhD only
617	Research Staff, Policylink			I	RT			65	1	PhD	PhD only
623	Research Staff, SRI			I	RT			65	2	PhD	PhD only
1180	Director, Pharmacogenomics & Human Genetics Bristol-Myers Squibb (Associate Director, Pharmacogenetics, Bristol Myers Squibb)			I	RT			66	4	PhD	PhD only
44	Customer Consultant, Halifax Bank of Scotland		1	I	NS		Scotland	67	2	PhD	PhD only
163	Postdoctoral Fellow, EPFL, Switzerland		1	A	T		Switzerland	67	6	PhD	PhD only
184	Medical Student, Ross University,Dominica		1	A	T		Dominica, West Indies	67	6	PhD	PhD only
688	Technical Advisor, Leydig,Voit & Mayer (intellectual property law), Chicago			I	SR			67	3	PhD	PhD only
1074	Postdoctoral Fellow, University of California Berkeley			A	T			67	1	PhD	PhD only
1283	Senior Scientific Writer, Novartis Healthcare Pvt. Ltd.			I	SR			67	1	PhD	PhD only
64	Director, Activa-CRO, Sao Paolo, Brazil		1	I	SR		Brazil	69	0	PhD	PhD only
367	Director, DMPK, Daichi Sankyo, Tokyo		1	I	RT		Japan	69	2	PhD	PhD only
806	Clinical Pharmacologist, Gilead Sciences			I	RT			69	2	PhD	PhD only
1298	Clinical Research Medical Director, Amgen Pharmaceuticals			I	SR			69	2	MD/PhD	MD/PhD
1427	Medical Sciences Director, Amgen Pharmaceuticals			I	SR			69	2	MD/PhD	MD/PhD
697	Scientist, Codexis			I	RT			70	6	PhD	PhD only
1004	Science Writer			O	SR			70	2	PhD	PhD only
1266	Senior Scientist, Anza Therapeutics			I	RT			70	3	PhD	PhD only
1344	Chief Scientist, CollabRx Inc.			I	RT			70	3	PhD	PhD only
19	Patent Law, Munich Germany Law Firm		1	I	SR		Germany	71	2	PhD	PhD only
325	Postdoctoral Fellow, Laboratory of Organic Chemistry, Switzerland		1	A	T		Switzerland	71	6	PhD	PhD only
717	Senior Scientist, Influmedix			I	RT			71	3	PhD	PhD only
843	Research Scientist, Centyrex, Johnson and Johnson			I	RT			71	6	PhD	PhD only
844	Editor, Nature Chemical Biology			I	SR			71	3	PhD	PhD only
121	Compliance Director, Novartis, Switzerland		1	I	SR		Switzerland	72	4	PhD	PhD only
654	Unknown			U	U			72	2	PhD	PhD only
1368	Senior Scientist, DuPont Industrial BioSciences, Palo Alto, CA			I	RT			72	4	PhD	PhD only
914	Staff Scientist, Oregon Biotech			I	RT			73	5	PhD	PhD only
512	Postdoc, transferred to other UCSF lab (Guthrie & Krogan labs)	1		A	T			74	4	PhD	PhD only
796	Scientist, Asuragen, Austin, TX			I	RT			74	2	PhD	PhD only
960	Scientist, Mendel Biotechnology, Hayward, CA			I	RT			74	2	PhD	PhD only
824	Director of Nursing Education, Research and Professional Development at Sharp Grossmont Hospital			A	SR			75	2	PhD	PhD only
91	Postdoctoral Fellow, Kagoshima University		1	A	T		Japan	76	1	PhD	PhD only
1323	Senior Science Editor, Ars Technica, San Francisco			I	SR			76	1	PhD	PhD only
463	Psychologist-Private Practice; Volunteer Assistant Clinical Faculty, UCSF			I	SR			77	4	PhD	PhD only
527	Staff Psychologist, UCSF	1		A	SR			77	1	PhD	PhD only
574	Assessment Supervisor UC Berkeley, Staff Psychologist, UCSF	1		A	SR			77	2	PhD	PhD only
772	Senior Scientist, Merrimack Pharmaceuticals			I	RT			78	4	PhD	PhD only
1219	Postdoctoral Fellow Genentech			I	T			78	0	PhD	PhD only
437	Post-Doctoral Fellow, Clinical Chemistry UCSF	1		A	T			79	2	PhD	PhD only
770	Kaiser Regional Laboratory/Agilent Technologies grant			A	SR			79	2	PhD	PhD only
1259	Scientific Director, Kaiser Regional Laboratory			A	SR			79	2	PhD	PhD only
213	Scientist, Takeda Chemical Industries, Ltd., Japan		1	I	RT		Japan	80	1	PhD	PhD only
247	Scientist, Fujisawa Pharmaceutical, Japan		1	I	RT		Japan	80	1	PhD	PhD only
701	Managing Member, Principal Scientific Writer, Sage Scientific Writing, LLC			I	SR			80	Unknown	PhD	PhD only
735	Research Scientist, ABI (Applied Bio Systems)			I	RT			81	2	PhD	PhD only
838	Research Scientist, Dow Chemical. (Post-doctoral Fellow)			I	T			81	2	PhD	PhD only
986	Left science due to medical illness; sued UCSF for failure to provide disability accomodations, terminated in 2003 per lawsuit			U	NS			82	15	PhD	PhD only
1023	Staff Scientist, PDL Biopharma, Inc.			I	RT			82	6	MD/PhD	MD/PhD
1358	Cardiologist, Providence Medical Group			N	SR			82	3	MD/PhD	MD/PhD
1012	Postdoctoral Scholar in Public Health, University of Illinois, Chicago			A	T			83	3	PhD	PhD only
784	Mixed Methods Research Consultant, EthnoConcepts (Owner)			I	SR			84	0	PhD	PhD only
829	Clinical Trial Manager, Alcon Laboratories, Dallas			I	SR			85	5	PhD	PhD only
311	Volunteer Resources Coordinator, Canadian Cancer Society		1	N	NS		Canada	86	7	PhD	PhD only
900	Tb Controller, San Mateo County			G	SR			86	2	MD/PhD	MD/PhD
296	Residency, Germany		1	A	SR		Germany	87	3	MD/PhD	MD/PhD
524	Postdoc Fellow, UCSF	1		A	T			87	0	PhD	PhD only
877	Assistant Member of the Staff at the Forsyth Institute			A	NS			87	6	PhD	PhD only
1247	Scientist, Novartis		1	I	RT		China	87	2	PhD	PhD only
1030	Associate Veterinarian, Banfield Pet Hospital, Lakewood, WA			O	SR			88	3	PhD/DVM	PhD only
5	Senior Scientist at IGB, Germany -->Field Application Scientist at Illumina (2013)		1	I	SR		Germany	89	1	PhD	PhD only
199	Chief Manager at IKP, Knowledge Park, India		1	A	SR		India	89	2	PhD	PhD only
618	Scientist, Codexis, CA			I	RT			89	1	PhD	PhD only
1237	Scientist, Codexis			I	RT			90	2	PhD	PhD only
1075	Freelance Manuscript Editor and Audio Engineer			O	NS			91	3	PhD	PhD only
984	Senior Scientist, Miltenyi			I	RT			92	1	PhD	PhD only
1140	Scientist II, BN Immunotherapeutics			I	RT			92	5	PhD	PhD only
1146	Senior Scientist at Veracyte, Inc.			I	RT			92	4	PhD	PhD only
297	Adjunct Assistant Professor, University Medical Center, Utrecht, Netherlands --> Senior Postdoctoral Fellow UMC Utrecht (Apr 2014)		1	A	T		Netherlands	93	5	PhD	PhD only
458	Post-doctoral fellow, UCSF, CA	1		A	T			93	1	PhD	PhD only
958	Post-doctoral fellow, NIH, Washington, DC			G	T			93	1	PhD	PhD only
1217	Scientist, Stem CentRx, CA			I	RT			93	3	PhD	PhD only
78	Senior Postdoctoral Fellow, University of Milan		1	A	T		Italy	94	0	PhD	PhD only
774	Freelance Medical Writer, JamPost Biomedical Communications, MedSci Communications, The Edanz Group			I	SR			94	7	PhD	PhD only
808	Scientist I, Quanticel Pharmaceuticals			I	RT			94	5	PhD	PhD only
904	Associate Editor, PLOS One			N	SR			94	6	PhD	PhD only
462	Medical Science Director at Genentech; Assistant Adjunct Prof., Rheum, Medicine, UCSF			I	RT			95	3	PhD	PhD only
605	Deputy Dir & Research Devel Specialist, Research Devel Office, UC Berkeley			A	SR			96	3	PhD	PhD only
1008	Scientist, Omniox			I	RT			96	4	PhD	PhD only
173	Scientific Curator at European Bioinformatics Institute (UK)		1	A	SR		England	97	0	PhD	PhD only
681	Biotechnology Trainer and Industry Liaison, SFWorks			N	SR			97	2	PhD	PhD only
1428	Researcher, Epitomics, Inc. Burlingame, CA			I	RT			97	2	PhD	PhD only
1209	Scientist, Merck			I	RT			98	2	PhD	PhD only
1017	Senior Expert Modeler, Novartis Pharmaceuticals			I	RT			99	1	PhD	PhD only
1315	Medical Director, Clinical Research, Gilead Sciences			I	SR			99	1	MD/PhD	MD/PhD
1058	Associate Consultant, Applied Strategies Consulting, San Mateo, CA			I	NS			101	3	PhD	PhD only
1420	Patent Lawyer, Palo Alto, CA			I	NS			101	3	PhD	PhD only
1022	Scientist, BioRad Labs			I	RT			102	7	PhD	PhD only
1223	Scientist , Genentech			I	RT			102	1	PhD	PhD only
882	Research Scientist, Kaiser Permanente			A	RT			105	2	PhD	PhD only
606	Scientist, Optivia Biotechnology Inc.			I	RT			107	1	PhD	PhD only
727	Staff Scientist Kratos Instruments Corp.			I	RT			109	1	PhD	PhD only
771	Research Scientist Catalyst Biosciences			I	RT			109	5	PhD	PhD only
777	Science Teacher Public School			O	SR			109	3	PhD	PhD only
1335	Science Writer, Duke Medical School			O	SR			110	3	PhD	PhD only
926	Volunteer educator, San Francisco			U	SR			111	4	PhD	PhD only
1119	Research Scientist, Peregrine Pharmaceuticals, Tustin, California			I	RT			111	5	PhD	PhD only
346	Scientist, Research Institute in Australia		1	U	U		Australia	112	1	PhD	PhD only
1200	Independent Scientific Consultant			I	SR			112	5	PhD	PhD only
868	Coordinator, Intensive Outpatient program, Detroit, VAMC			G	NS			113	2	PhD	PhD only
897	Trainer at International Training Consortium, Inc.			I	NS			113	3	PhD	PhD only
1069	National VA MI/MET Training Programs, Program Evaluator at Department of Veterans Affairs			G	SR			113	3	PhD	PhD only
215	Research Scientist Agency for Science, Technology, and Research (A*STAR), Singapore --> Project Manager at Adigenics Pte Ltd		1	I	SR		Malaysia	114	2	PhD	PhD only
333	Cardiologist, Toyama City, Japan		1	A	SR		Japan	114	2	MD/PhD	MD/PhD
684	Research Scientist Div. of Research, Kaiser Permanente Northern California			A	RT			115	2	PhD	PhD only
1220	Senior Scientist, Pfizer Pharmaceuticals, Inc.			I	RT			117	4	PhD	PhD only
1318	Senior Scientist, Momenta Pharmaceuticals, Inc.			I	RT			117	4	PhD	PhD only
757	Research Investigator, Genentech, Inc. South San Francisco, CA			I	RT			118	5	PhD	PhD only
1310	Postdoctoral Fellow, Stanford University			A	T			118	3	PhD	PhD only
754	Technical Applications Scientist at Thermo-Fisher			I	SR			119	3	PhD	PhD only
1163	Teacher at Bishop Guertin High School and Affiliate Faculty at Plymouth State University			N	SR			119	3	PhD	PhD only
1324	Industry (Memory Café Catalyst Founder, Facilitator)			I	SR			119	1	PhD	PhD only
210	Post-doctoral fellow, Institute Pasteur		1	A	T		France	120	1	PhD	PhD only
575	Medical Student at UCSF	1		A	T			120	1	PhD	PhD only
821	Assoc. Dir. Clin. Research, Gilead Inc.			I	RT			121	2	MD/PhD	MD/PhD
998	Staff Scientist, BN-ImmunoTherapeutics			I	RT			121	2	PhD	PhD only
1434	Chief Scientific Officer, Biotech Biopharmaceutical, Beijing, China			I	RT			121	4	PhD	PhD only
602	Senior Scientist, Natera			I	RT			122	2	PhD	PhD only
1341	Postdoc with Jeremy Rich at Cleveland Clinic			A	T			122	3	PhD	PhD only
361	Research scientist Spain		1	U	U		Spain	123	3	PhD	PhD only
578	Senior Scientist, Pfizer La Jolla, USA			I	RT			123	3	PhD	PhD only
341	Cardiologist, Kyoto University, Japan		1	A	SR		Japan	124	3	MD/PhD	MD/PhD
1076	Senior Scientist, Celera Diagnostics			I	RT			128	1	PhD	PhD only
842	Conservationist			N	NS			129	3	PhD	PhD only
867	Clinician Private Practice			O	SR			133	0	PhD	PhD only
1098	Homemaker			O	NS			134	1	PhD	PhD only
1321	US State Department Fellow			G	T			134	4	PhD	PhD only
167	Physician, Tokyo Women’s Medical U.		1	A	SR		Japan	135	3	MD/PhD	MD/PhD
169	Postdoc, EMBL, Heidelberg, Germany		1	A	T		Germany	136	1	PhD	PhD only
1148	Senior Scientist, Merck			I	RT			136	4	PhD	PhD only
104	Adjunct Assoc. Professor, U. Queensland, CEO Model Answers Pty Ltd		1	I	RT		Australia	137	1	PhD/PharmD	PhD only
1311	Director, Pharmacometrics, Johnson & Johnson Pharmaceuticals			I	RT			137	2	PhD	PhD only
721	Assistant Scientist, Palo Alto Medical Foundation Research Institute			N	RT			138	2	PhD	PhD only
899	Program Officer, Research Grants Program Office, University of California Office of the President			A	SR			139	2	PhD	PhD only
825	Senior Program Office, HIV/STI/AIDS, International Planned Parenthood Federation/Western Hemisphere Region, New York, New York			N	SR			143	3	PhD	PhD only
731	Group leader, Amgen			I	RT			144	6	PhD	PhD only
971	Policy Analyst, UC Berkeley School of Public Health			A	SR			147	2	PhD	PhD only
726	Senior Scientist, New Technology at Fluidigm Corporation			I	RT			149	3	PhD	PhD only
1091	Laboratory Director at Diagnostic Cytogenetics, Inc.			I	SR			150	2	PhD	PhD only
1425	Scientist			U	SR			150	2	PhD	PhD only
951	Staff Scientist, Fibrogen			I	RT			152	2	PhD	PhD only
1260	President and Owner of Sillman Consulting LLC			I	SR			153	1	PhD	PhD only
156	Scientist, Japan		1	U	RT		Japan	155	3	PhD	PhD only
699	Postdoctoral Fellow, UCLA			A	T			157	3	PhD	PhD only
695	Medical Director, Genentech			I	SR			158	3	MD/PhD	MD/PhD
456	Medical Student, UCSF	1		A	T			159	2	PharmD/PhD	PhD only
812	Program Director, Primary HIV Prevention & Behavior Change, Center for Mental Health Research on AIDS, National Institute of Mental Health			G	SR			161	2	PhD	PhD only
510	Postdoctoral Fellow, University of California San Francisco	1		A	T			162	1	PhD	PhD only
461	Lab Manager, Klein Lab, Department of Orofacial Sciences, University of California, San Francisco	1		A	SR			163	3	PhD	PhD only
634	Staff Scientist, Genentech			I	RT			163	2	PhD	PhD only
889	Consultant, Novartis			I	RT			164	2	PhD	PhD only
1186	Chairman of Nephrology Ochsner Medical Center			A	SR			165	3	MD/PhD	MD/PhD
481	Postdoctoral Fellow, UC San Francisco	1		A	SR			166	2	PhD	PhD only
1130	Research Scientist II, R&D, Viacyte			I	RT			172	2	PhD	PhD only
188	Postdoc Max Planck Institute for Biophysical Chemistry		1	A	T		Germany	175	2	PhD	PhD only
959	Engagement Manager, McKinsey and Company			I	NS			175	2	PhD	PhD only
330	Scientist, Fugisawa		1	U	U		Japan	177	1	PhD	PhD only
1402	Scientist, Medimmune			I	RT			177	2	PhD	PhD only
972	Research Director, Translational Medicine, Novartis Corporation			I	RT			181	2	MD/PhD	MD/PhD
416	Program Director, Academic Careers, OCPD, UCSF	1		A	SR			182	2	PhD	PhD only
236	Student, Imperial College of Medicine, UK		1	A	T		England	183	4	PhD	PhD only
1378	Web Content Editor, BioRad			I	SR			183	Unknown	PhD	PhD only
201	Practicing psychologist, Netherlands		1	O	SR		Netherlands	184	1	PhD	PhD only
1192	Associate Director, Health Economics & Outcomes Research, Genentech			I	RT			185	3	PhD	PhD only
929	Scientist, biotech company in japan			I	RT			186	3	PhD	PhD only
33	Institute of Genetics and Molecular and Cellular Biology (IGBMC) in France --> Head of Institute for Research and Translational Medicine Roche		1	I	SR		France	189	2	PhD	PhD only
949	Scientist, Genentech			I	RT			194	6	PhD	PhD only
785	Clinical Nurse Specialist, US Dept of Veterans Affairs			G	SR			196	0	PhD	PhD only
1172	El Camino Hospital, The Hospital of Silicon Valley			N	SR			199	3	MD/PhD	MD/PhD
875	Assistant Director, Kaiser Hospital			A	SR			200	2	MD/PhD	MD/PhD
598	Senior Bioinformatics Scientist, Pacific Biosciences			I	RT			203	2	PhD	PhD only
953	Software Scientist-Instrument Control at Thermo Fisher Scientific			I	SR			211	2	PhD	PhD only
1087	Biomarkers and Protein Specialist at EMD Milipore			I	RT			212	0	PhD	PhD only
1438	Staff Scientist, Research and Development, Intel, Hillsboro, Oregon			I	RT			222	1	PhD	PhD only
741	Program Manager, Contra Costa Public Health Dept.			G	SR			228	2	PhD	PhD only
884	Clinical Research Coordinator, Salinas Valley Memorial Healthcare System			A	SR			232	1	PhD	PhD only
662	Unknown			U	U			235	#VALUE!	PhD	PhD only
905	Director of Molecular Biology Research, Olema Pharma			I	RT			236	2	PhD	PhD only
665	Associate Scientist (Postdoc), Department of Chemistry, University of Miami			A	T			238	1	PhD	PhD only
908	Investigator, Novartis Institutes for Biomedical Research			I	RT			243	3	PhD	PhD only
464	Case Manager, Gere Biotechnology; Adjunct Professor, UCSF			I	RT			247	4	PhD	PhD only
71	Director , Research, China, Device Company		1	I	SR		China	248	5	MD/PhD	MD/PhD
266	Postdoc, Institut für Virologie und Immunbiologie, Universität Würzburg		1	A	T		Germany	253	1	PhD	PhD only
1070	Core Facility Manager, Genentech			I	RT			254	1	PhD	PhD only
1141	Scientific Director, Advanced Technologies at Quest Diagnostics			I	SR			257	0	PhD	PhD only
561	Program Manager, Career and Professional Development, Graduate Students and Postdocs, UC San Francisco	1		A	SR			263	2	PhD	PhD only
1034	Scientist II at Cellerant Therapeutics			I	RT			264	3	PhD	PhD only
1393	Statistical Programmer, Data Virtuoso, Inc.			I	SR			270	2	PhD	PhD only
1055	Senior Research Associate, Genentech, Dept. of Experimental Pathology			I	RT			274	3	PhD	PhD only
1353	Senior Scientist, Roche Tissue Diagnostics			I	RT			277	2	PhD	PhD only
